# Supplementary material for: Roles of Elm1 in antifungal susceptibility and virulence in Candida glabrata
Source: Sci Rep. 2020 Jun 17;10:9789. doi: 10.1038/s41598-020-66620-7 (PMC7299981; doi:10.1038/s41598-020-66620-7)
Supplement: Supplementary file 1 — Supplementary Information. [file 41598_2020_66620_MOESM1_ESM.xlsx]

## Sheet: Table S1
Table S1. List of genes upregulated in the C. glabrata elm1Δ strain
Gene ID	Gene name	S. cerevisiae orthologue	Description	log2 Fold change
CAGL0I00143g			Protein of unknown function	8.50872
CAGL0E04840g		SPR28	Ortholog(s) have role in ascospore formation and ascospore wall, meiotic spindle, prospore membrane, septin complex, spindle microtubule localization	7.79652
CAGL0K12540g	HAC1	HAC1	bZIP domain-containing transcription factor, activates transcription of genes involved in unfolded protein response; activation does not require cleavage of HAC1 mRNA by Ire1p	7.48985
CAGL0M00110g	AWP11		Putative adhesin-like protein; GPI-anchored; belongs to adhesin cluster V; ORF appears artificially broken into fragments due to sequencing errors but the gene is likely protein-coding based on mass spectrometry data	7.19611
CAGL0A03410g			Protein of unknown function	6.74574
CAGL0J00110g			Putative adhesin-like protein; ORF appears artificially broken into fragments due to sequencing errors; belongs to adhesin cluster III	6.63221
CAGL0J00105g			Protein of unknown function	6.56503
CAGL0I11011g			Putative adhesin; belongs to adhesin cluster V	6.54295
CAGL0J00116g			Protein of unknown function	6.41182
CAGL0A00132g			Protein of unknown function	6.2642
CAGL0G03993g			Protein of unknown function	6.14878
CAGL0M00704g			Protein of unknown function	5.68194
CAGL0M00726g		GMC2	Ortholog(s) have role in meiotic cell cycle, protein sumoylation, reciprocal meiotic recombination, synaptonemal complex organization and synaptonemal complex localization	5.60665
CAGL0H00143g			Protein of unknown function	5.52722
CAGL0L00157g			Putative adhesin-like protein; multiple tandem repeats; predicted GPI-anchor; belongs to adhesin cluster III	5.48897
CAGL0C04070r			tRNA-Thr, predicted by tRNAscan-SE; AGU anticodon	5.24184
CAGL0L05192g			Protein of unknown function	5.24184
CAGL0D04400g		HED1	Ortholog(s) have enzyme inhibitor activity, role in negative regulation of DNA recombinase mediator complex assembly, negative regulation of mitotic recombination, synaptonemal complex assembly and condensed nuclear chromosome localization	5.04918
CAGL0I00116g			Protein of unknown function	5.01655
CAGL0F00105g			Protein of unknown function	4.9211
CAGL0E00105g			Protein of unknown function	4.8931
CAGL0B03223g			Protein of unknown function	4.88678
CAGL0J03982g			Protein of unknown function	4.82677
CAGL0H00110g			Adhesin-like protein with internal repeats; predicted GPI-anchor; likely a C-terminal fragment of a single ORF with CAGL0H00132g; belongs to adhesin cluster V	4.78284
CAGL0I00220g	EPA23	FLO1	Predicted GPI-linked adhesin-like protein; belongs to adhesin cluster I	4.76497
CAGL0A03608g			Protein of unknown function	4.7422
CAGL0G08107g		GIS1	Ortholog(s) have DNA-binding transcription repressor activity, RNA polymerase II-specific, RNA polymerase II proximal promoter sequence-specific DNA binding, histone demethylase activity (H3-K36 specific) activity	4.6901
CAGL0A00105g			Protein of unknown function	4.67476
CAGL0K12078g		NRG1	Ortholog(s) have DNA-binding transcription repressor activity, RNA polymerase II-specific, RNA polymerase II proximal promoter sequence-specific DNA binding activity	4.65727
CAGL0G09086g			Protein of unknown function	4.60667
CAGL0F03261g		SAE3	Ortholog(s) have role in meiotic DNA recombinase assembly, reciprocal meiotic recombination and condensed nuclear chromosome localization	4.56372
CAGL0J00143r	E(CUC)2		tRNA-Glu, predicted by tRNAscan-SE; CUC anticodon	4.56372
CaglfMt29	tV(UAC)3mt		Mitochondrial valine tRNA, has UAC anticodon	4.56372
CAGL0M12771g		HOP1	Ortholog(s) have four-way junction DNA binding activity, role in meiotic recombination checkpoint, synapsis, synaptonemal complex assembly and condensed nuclear chromosome, lateral element, nucleus localization	4.52179
CAGL0J09042g		NUS1	Ortholog(s) have dehydrodolichyl diphosphate synthase activity, role in dolichol biosynthetic process, protein glycosylation and dehydrodolichyl diphosphate synthase complex, endoplasmic reticulum, lipid droplet localization	4.49976
CAGL0E06292g		YHR022C	Has domain(s) with predicted GTP binding, GTPase activity, role in protein transport, signal transduction, small GTPase mediated signal transduction and intracellular, membrane localization	4.49296
CAGL0C05401g			Protein of unknown function	4.32289
CAGL0L12100g		DMC1	Ortholog(s) have ATP binding, ATPase activity, ATPase inhibitor activity, DNA-dependent ATPase activity, Swi5-Sfr1 complex binding, double-stranded DNA binding and recombinase activity, more	4.29917
CAGL0C04521r	tS(AGA)		tRNA-Ser, predicted by tRNAscan-SE; AGA anticodon	4.24177
CAGL0I08657r	tR(ACG)2		tRNA-Arg, predicted by tRNAscan-SE; ACG anticodon	4.24177
CAGL0J01617r	tL(UAG)4		RNA-Leu, predicted by tRNAscan-SE; UAG anticodon	4.24177
CAGL0J02046g			Protein of unknown function	4.24177
CAGL0K01111r	tV(AAC)9		tRNA-Val, predicted by tRNAscan-SE; AAC anticodon	4.24177
CAGL0L03894g			Protein of unknown function	4.24177
CaglfMp12	COX3	COX3	Subunit III of cytochrome c oxidase, which is the terminal member of the mitochondrial inner membrane electron transport chain; one of three mitochondrially-encoded subunits	4.24177
CaglfMt16	tY(GUA)7mt		Mitochondrial tyrosine tRNA, has GUA anticodon	4.24177
CAGL0H09482g			Protein of unknown function	4.20872
CAGL0E00116g			Protein of unknown function	4.18108
CAGL0F09273g			Putative adhesin-like protein; belongs to adhesin cluster V	4.17976
CAGL0I00110g			Putative adhesin-like with multiple tandem repeats; ORF appears artificially broken into fragments due to sequencing errors; belongs to adhesin cluster III; predicted GPI-anchor	4.1675
CAGL0L13266g		PRB1	Has domain(s) with predicted identical protein binding, serine-type endopeptidase activity and role in negative regulation of catalytic activity, proteolysis	4.14629
CAGL0I00105g			Protein of unknown function	4.12676
CAGL0G00121g			Protein of unknown function	4.12125
CAGL0K06039g		RED1	Ortholog(s) have chromatin DNA binding, structural molecule activity, role in meiotic recombination checkpoint, positive regulation of catalytic activity, synaptonemal complex assembly and lateral element localization	3.92173
CAGL0E00110g			Putative adhesin-like protein; ORF appears artificially broken into fragments due to sequencing errors; belongs to adhesin cluster III; predicted GPI anchor	3.89518
CAGL0J11891g	AWP3		Putative adhesin-like protein; identified in cell wall extracts by mass spectrometry; belongs to adhesin cluster VI	3.89016
CAGL0A00715g			Protein of unknown function	3.82676
CAGL0A01496r	tF(GAA)1		tRNA-Phe, predicted by tRNAscan-SE; GAA anticodon	3.82676
CAGL0D06072r	tR(CCU)1		tRNA-Arg, predicted by tRNAscan-SE; CCU anticodon	3.82676
CAGL0E00297r	tN(GUU)4		tRNA-Asn, predicted by tRNAscan-SE; GUU anticodon	3.82676
CAGL0F02189r	tF(GAA)3		tRNA-Phe, predicted by tRNAscan-SE; GAA anticodon	3.82676
CAGL0G04235r	tL(CAA)6		tRNA-Leu, predicted by tRNAscan-SE; CAA anticodon	3.82676
CAGL0I02068g		REC104	Ortholog(s) have role in reciprocal meiotic recombination and condensed nuclear chromosome localization (1)	3.82676
CAGL0I06468r	tI(AAU)2		tRNA-Ile, predicted by tRNAscan-SE; AAU anticodon	3.82676
CAGL0I06622r	tV(AAC)6		tRNA-Val, predicted by tRNAscan-SE; AAC anticodon	3.82676
CAGL0I10857r	tM(CAU)5		tRNA-Met, predicted by tRNAscan-SE; CAU anticodon	3.82676
CAGL0K07227r	tW(CCA)5		tRNA-Trp, predicted by tRNAscan-SE; CCA anticodon	3.82676
CAGL0L09427r	tE(UUC)6		tRNA-Glu, predicted by tRNAscan-SE; UUC anticodon	3.82676
CAGL0L10274r	tK(UUU)2		tRNA-Lys, predicted by tRNAscan-SE; UUU anticodon	3.82676
CAGL0M11000r	tK(UUU)3		tRNA-Lys, predicted by tRNAscan-SE; UUU anticodon	3.82676
CAGL0M11132r	tR(ACG)4		tRNA-Arg, predicted by tRNAscan-SE; ACG anticodon	3.82676
CAGL0M06281g	DTR1	DTR1	Acetate exporter in the plasma membrane, required for virulence in Galleria mellonella model	3.74184
CAGL0I10010g		BTN2	Ortholog(s) have SNARE binding, chaperone binding activity and role in amino acid transport, intracellular protein transport, protein folding, protein localization to nucleus, regulation of pH, retrograde transport, endosome to Golgi	3.7266
CAGL0G04455g		IME2	Ortholog(s) have protein kinase activity, role in cellular response to drug, negative regulation of DNA replication origin binding, protein phosphorylation, regulation of meiotic nuclear division and nucleus localization	3.70622
CAGL0C05467g		MFG1	Ortholog(s) have role in filamentous growth, pathogenesis	3.67469
CAGL0L05830g		SPO74	Ortholog(s) have structural molecule activity, role in ascospore formation and meiotic spindle pole body localization	3.67379
CAGL0A00110g	EPA19	FLO1	Putative adhesin-like protein; belongs to adhesin cluster I; appears artificially broken into fragments due to sequencing errors; predicted GPI anchor	3.63902
CAGL0H10626g	AWP13		Predicted cell wall adhesin with a role in adhesion; belongs to adhesin cluster III; predicted GPI anchor; contains tandem repeats	3.62569
CAGL0L07590g			Protein of unknown function	3.58068
CAGL0M06963g		SOL2	Ortholog(s) have role in tRNA export from nucleus and cytosol localization	3.54735
CAGL0G04433g		PMR10	Ortholog of S. cerevisiae : PRM10, C. albicans SC5314 : C7_01940C_A, C. dubliniensis CD36 : Cd36_71750, C. parapsilosis CDC317 : CPAR2_703450 and Candida tenuis NRRL Y-1498 : CANTEDRAFT_102771	3.52578
CAGL0G10219g	AWP12		Adhesin-like protein with 5 tandem repeats; belongs to adhesin cluster VII; predicted GPI-anchor; similarity to S. cerevisiae flocculins, cell wall proteins that mediate adhesion	3.51711
CAGL0H08910g		YGL138C	Ortholog of S. cerevisiae : YGL138C, C. albicans SC5314 : C3_00990C_A, C. dubliniensis CD36 : Cd36_80910, C. parapsilosis CDC317: CPAR2_102230 and Candida tenuis NRRL Y-1498 : CANTEDRAFT_109984	3.50982
CAGL0G03377g		MAM1	Ortholog(s) have role in attachment of spindle microtubules to kinetochore involved in homologous chromosome segregation, homologous chromosome segregation and meiotic chromosome segregation, more	3.49976
CAGL0G09680r			ncRNA, Uncharacterized	3.49972
CAGL0J01800g			Putative adhesin-like protein; belongs to adhesin cluster VI	3.49182
CAGL0A02970g		PHO92	Ortholog(s) have mRNA 3'-UTR binding activity, role in regulation of mRNA stability, regulation of phosphate metabolic process and cytoplasm localization	3.42381
CAGL0D02244g		MEK1	Ortholog(s) have protein serine/threonine kinase activity	3.40315
CAGL0H00132g			Putative adhesin-like protein with 4 tandem repeats; appears artificially broken into fragments due to sequencing errors	3.38987
CAGL0H00121g			Protein of unknown function	3.38111
CAGL0H03575g		SPO1	Ortholog(s) have role in ascospore-type prospore membrane assembly, spindle pole body duplication, spore membrane bending pathway and endoplasmic reticulum, nucleus, prospore membrane localization	3.34365
CAGL0F00110g	AWP10		Putative adhesin-like protein; GPI-anchored; belongs to adhesin cluster V; ORF appears artificially broken into fragments due to sequencing errors but the gene is likely protein-coding based on mass spectrometry data	3.30534
CAGL0B00726g		GLK1	Ortholog(s) have glucokinase activity and role in glucose import, glucose metabolic process, glycolytic process, mannose metabolic process	3.28045
CAGL0A00671r	tP(UGG)1		tRNA-Pro, predicted by tRNAscan-SE; UGG anticodon	3.24182
CAGL0D05126r	tK(CUU)1		tRNA-Lys, predicted by tRNAscan-SE; CUU anticodon	3.24182
CAGL0E03377r	tF(GAA)2		tRNA-Phe, predicted by tRNAscan-SE; GAA anticodon	3.24182
CAGL0G02981r	tT(UGU)2		tRNA-Thr, predicted by tRNAscan-SE; UGU anticodon	3.24182
CAGL0H01991r	tS(GCU)1		tRNA-Ser, predicted by tRNAscan-SE; GCU anticodon	3.24182
CAGL0H08646r	tL(UAG)3		tRNA-Leu, predicted by tRNAscan-SE; UAG anticodon	3.24182
CAGL0H09900r	tV(UAC)1		tRNA-Val, predicted by tRNAscan-SE; UAC anticodon	3.24182
CAGL0K02057r	tK(CUU)9		tRNA-Lys, predicted by tRNAscan-SE; CUU anticodon	3.24182
CAGL0K02607r	tV(AAC)10		tRNA-Val, predicted by tRNAscan-SE; AAC anticodon	3.24182
CAGL0K11704r	tV(UAC)2		tRNA-Val, predicted by tRNAscan-SE; UAC anticodon	3.24182
CAGL0L12430r	tI(AAU)8		tRNA-Ile, predicted by tRNAscan-SE; AAU anticodon	3.24182
CAGL0M01012r	tS(GCU)3		tRNA-Ser, predicted by tRNAscan-SE; GCU anticodon	3.24182
CAGL0M08470r	tE(UUC)9		tRNA-Glu, predicted by tRNAscan-SE; UUC anticodon	3.24182
CaglfMp07	Cgai3	AI5_ALPHA	Putative endonuclease with similarity to S. cerevisiae AI5_alpha (I-SceIV) endonuclease; encoded by the first three exons and part of the third intron (a group I intron) of the mitochondrial COX1 gene	3.24182
CaglfMt37	tS(UGA)3mt		Mitochondrial serine tRNA, one of two tRNA-Ser encoded on the mitochondrial genome; has UGA anticodon	3.24182
CAGL0A00116g			Protein of unknown function	3.23526
CAGL0E00341g	MTL1α	HMRA1	Mating type protein a1; differentially spliced transcript; expressed in both MATa and MATalpha strains	3.21436
CAGL0F02651g		DIT1	Ortholog(s) have catalytic activity and role in ascospore wall assembly	3.20872
CAGL0M04917g			Protein of unknown function	3.16391
CAGL0F02607g		DIT2	Ortholog(s) have oxidoreductase activity, oxygen binding activity and role in ascospore wall assembly, chlamydospore formation	3.13432
CAGL0D03762g		GIC1	Ortholog(s) have GTPase activator activity, Rho GTPase binding activity and role in establishment of cell polarity, heterochromatin organization involved in chromatin silencing, regulation of exit from mitosis, septin ring organization	3.12126
CAGL0M07359g		LEE1	Has domain(s) with predicted nucleic acid binding, zinc ion binding activity	3.12126
CAGL0A02343g			Protein of unknown function	3.12124
CAGL0L01892r			ncRNA, Uncharacterized	3.12124
CAGL0J00363g		YHK8	Putative protein of major facilitator superfamily; gene is downregulated in azole-resistant strain	3.07546
CAGL0L12122g		ISC10	Ortholog(s) have role in ascospore formation	3.07234
CAGL0L06578g		AMA1	Ortholog(s) have ubiquitin ligase activator activity	3.06864
CAGL0I02596g			Protein of unknown function	3.02475
CAGL0F06600r			ncRNA, Uncharacterized	2.99573
CAGL0L07018g		SRL4	Protein of unknown function	2.96925
CAGL0G00792g		REC102	Ortholog(s) have role in reciprocal meiotic recombination and condensed nuclear chromosome localization	2.96921
CAGL0M11660g		GPP1	Has domain(s) with predicted hydrolase activity	2.9374
CAGL0F05137g		PRY2	Ortholog(s) have cholesterol binding, sterol binding activity, role in pathogenesis, sterol transport and cell surface, extracellular region, yeast-form cell wall localization	2.91481
CAGL0F00891g		LDS2	Ortholog(s) have role in ascospore wall assembly and ascospore wall, ascus lipid droplet, prospore membrane localization	2.8868
CAGL0F05709g		ATC1	Ortholog(s) have role in bipolar cellular bud site selection, cellular cation homeostasis and nucleus localization	2.87588
CAGL0A03300g	IME4	IME4/YGL192w	Ortholog(s) have mRNA (N6-adenosine)-methyltransferase activity, role in mRNA methylation, meiotic cell cycle, negative regulation of pseudohyphal growth and RNA N6-methyladenosine methyltransferase complex localization	2.87258
CAGL0I03586g		MSH5	Ortholog(s) have role in reciprocal meiotic recombination and mismatch repair complex localization	2.86202
CAGL0M02640r			ncRNA, Uncharacterized	2.83495
CAGL0I06644g		SPI1	Putative GPI-linked cell wall protein	2.8245
CAGL0H04059g			Protein of unknown function	2.79928
CAGL0A02321g	HXT3	HXT5	Ortholog(s) have fructose transmembrane transporter activity, glucose transmembrane transporter activity, mannose transmembrane transporter activity	2.77244
CAGL0G10175g	AWP6		Adhesin-like protein; identified in cell wall extracts by mass spectrometry; belongs to adhesin cluster IV; predicted GPI anchor	2.77132
CAGL0K13002g	AED2		Putative adhesin; predicted GPI-anchor; belongs to adhesin cluster III	2.76715
CAGL0K04455g		SPR3	Ortholog(s) have role in ascospore formation and ascospore wall, prospore membrane, septin complex localization	2.75269
CAGL0K01961r			ncRNA, Uncharacterized	2.71581
CAGL0C01617g			Protein of unknown function	2.71262
CAGL0C03938g		MNT3/YIL014W	Has domain(s) with predicted transferase activity, transferring glycosyl groups activity and role in protein glycosylation	2.70448
CAGL0M05115g			Protein of unknown function	2.70266
CAGL0E04466g		SPO13	Ortholog(s) have role in meiotic sister chromatid cohesion, positive regulation of sister chromatid cohesion, protein localization to chromosome, centromeric region	2.67848
CAGL0D01265g	MT-I		Copper-binding metallothionein, involved in sequestration of metal ions; inducible by copper and silver; gene used for molecular typing of C. glabrata strain isolates	2.64635
CAGL0I03124r	tP(UGG)6		tRNA-Pro, predicted by tRNAscan-SE; UGG anticodon	2.60663
CaglfMt28	C(GCA)4mt		Mitochondrial cysteine tRNA, has GCA anticodon	2.60663
CAGL0K03355g		SRT1	Ortholog(s) have dehydrodolichyl diphosphate synthase activity, prenyltransferase activity, role in dolichol biosynthetic process, protein glycosylation and dehydrodolichyl diphosphate synthase complex, lipid droplet localization	2.57463
CAGL0D05434g			Protein of unknown function	2.57456
CAGL0M04103g		HXT14	Ortholog(s) have galactose transmembrane transporter activity and role in hexose transmembrane transport	2.56689
CAGL0C03575g		AGA1/YNR044W	Predicted GPI-linked protein; putative adhesin-like protein	2.54656
CAGL0M11044g			Ortholog(s) have cyclin-dependent protein serine/threonine kinase regulator activity	2.5218
CAGL0M13387g			Ortholog(s) have role in ascospore wall assembly	2.49768
CAGL0J02530g			Putative adhesion protein; predicted GPI-anchor; belongs to adhesin cluster VI	2.49494
CAGL0M05401g		YBR201C-A	Ortholog of S. cerevisiae : YBR201C-A and Saccharomyces cerevisiae S288C : YBR201C-A	2.44703
CAGL0D01694g		SMK1	Ortholog(s) have MAP kinase activity and role in ascospore wall assembly, negative regulation of sporulation resulting in formation of a cellular spore, protein autophosphorylation, protein phosphorylation	2.40738
CAGL0I05654g			Ortholog(s) have uridine kinase activity and role in pyrimidine-containing compound salvage	2.39662
CAGL0K08036r			ncRNA, Uncharacterized	2.38428
CAGL0H06061r	tL(UAG)2		tRNA-Leu, predicted by tRNAscan-SE; UAG anticodon	2.38424
CAGL0K05063r			U1 snRNA	2.37778
CAGL0G10197g			Protein of unknown function	2.37062
CAGL0J02024g			Protein of unknown function	2.36065
CAGL0M09042g		IME1	Ortholog(s) have transcription factor binding activity and role in positive regulation of transcription by RNA polymerase II, pseudohyphal growth, regulation of meiotic nuclear division, regulation of transcription by RNA polymerase II	2.35733
CAGL0M08580g		DON1	Ortholog(s) have prospore membrane, prospore membrane leading edge localization	2.35392
CAGL0I00286g		HXT2	Has domain(s) with predicted transmembrane transporter activity, role in transmembrane transport and integral component of membrane, membrane localization	2.35113
CAGL0J11374g			Protein of unknown function	2.33538
CAGL0A01804g		HXT1	Ortholog(s) have fructose transmembrane transporter activity, pentose transmembrane transporter activity, role in glucose transmembrane transport, mannose transmembrane transport and plasma membrane localization	2.33176
CAGL0L06336g		STE5	Ortholog(s) have G-protein beta-subunit binding, MAP-kinase scaffold activity, phosphatidylinositol-4,5-bisphosphate binding activity	2.32289
CAGL0H06853g			Putative NADP-dependent alcohol dehydrogenase VI; protein abundance increased in ace2 mutant cells	2.31274
CAGL0J04972g			Has domain(s) with predicted ATP binding, protein kinase activity, protein tyrosine kinase activity and role in protein phosphorylation	2.29119
CAGL0J11550g			Ortholog of S. cerevisiae : YNL195C and Saccharomyces cerevisiae S288C : YNL195C	2.27695
CAGL0K12716g		YFL040W	Has domain(s) with predicted transmembrane transporter activity, role in transmembrane transport and integral component of membrane, membrane localization	2.27507
CAGL0L12518g			Protein of unknown function	2.25877
CAGL0M10153g			Ortholog(s) have protein serine/threonine kinase activity	2.2495
CAGL0B02926g	BMT3		Beta mannosyltransferase	2.24412
CAGL0J11616g			Protein of unknown function	2.24412
CAGL0B01034r	tL(CAA)2		tRNA-Leu, predicted by tRNAscan-SE; CAA anticodon	2.24186
CAGL0B03135r	tL(CAA)3		tRNA, Uncharacterized	2.24186
CAGL0B03729r	tW(CCA)1		tRNA-Trp, predicted by tRNAscan-SE; CCA anticodon	2.24186
CAGL0B04081r	tT(UGU)1		tRNA-Thr, predicted by tRNAscan-SE; UGU anticodon	2.24186
CAGL0C03806r	tR(UCU)1		tRNA-Arg, predicted by tRNAscan-SE; UCU anticodon	2.24186
CAGL0C04653r	tL(UAG)1		tRNA-Leu, predicted by tRNAscan-SE; UAG anticodon	2.24186
CAGL0D00396g			Protein of unknown function	2.24186
CAGL0D01848r	tL(CAA)4		tRNA-Leu, predicted by tRNAscan-SE; CAA anticodon	2.24186
CAGL0D03476r	tN(GUU)2		tRNA-Asn, predicted by tRNAscan-SE; GUU anticodon	2.24186
CAGL0D04664r	tC(GCA)1		tRNA-Cys, predicted by tRNAscan-SE; GCA anticodon	2.24186
CAGL0D06248r	tV(AAC)3		tRNA-Val, predicted by tRNAscan-SE; AAC anticodon	2.24186
CAGL0D06666g			Protein of unknown function	2.24186
CAGL0E03432g		CDA1	Ortholog(s) have chitin deacetylase activity and role in ascospore wall assembly	2.24186
CAGL0F01353r	tP(UGG)2		tRNA-Pro, predicted by tRNAscan-SE; UGG anticodon	2.24186
CAGL0F02409r	tT(AGU)4		tRNA-Thr, predicted by tRNAscan-SE; AGU anticodon	2.24186
CAGL0F08899r	tL(CAA)5		tRNA-Leu, predicted by tRNAscan-SE; CAA anticodon	2.24186
CAGL0G00880r	tE(UUC)1		tRNA-Glu, predicted by tRNAscan-SE; UUC anticodon	2.24186
CAGL0G08514r	tI(UAU)2		tRNA-Ile, predicted by tRNAscan-SE; UAU anticodon	2.24186
CAGL0H02981r	tE(UUC)2		tRNA-Glu, predicted by tRNAscan-SE; UUC anticodon	2.24186
CAGL0H04433r	tV(AAC)5		tRNA-Val, predicted by tRNAscan-SE; AAC anticodon	2.24186
CAGL0H09570r	tE(UUC)3		tRNA-Glu, predicted by tRNAscan-SE; UUC anticodon	2.24186
CAGL0I00121g			Protein of unknown function	2.24186
CAGL0J02596r	tK(CUU)8		tRNA-Lys, predicted by tRNAscan-SE; CUU anticodon	2.24186
CAGL0J04730r	tN(GUU)7		tRNA-Asn, predicted by tRNAscan-SE; GUU anticodon	2.24186
CAGL0K02090r			ncRNA, Uncharacterized	2.24186
CAGL0K04081r	tR(CCG)1		tRNA-Arg, predicted by tRNAscan-SE; CCG anticodon	2.24186
CAGL0K06611r	tE(UUC)4		tRNA-Glu, predicted by tRNAscan-SE; UUC anticodon	2.24186
CAGL0K10538r	tY(GUA)4		tRNA-Tyr, predicted by tRNAscan-SE; GUA anticodon	2.24186
CAGL0K11154r	tY(GUA)5		tRNA-Tyr, predicted by tRNAscan-SE; GUA anticodon	2.24186
CAGL0L01045g			Protein of unknown function	2.24186
CAGL0L01133r	tG(GCC)8		tRNA-Gly, predicted by tRNAscan-SE; GCC anticodon	2.24186
CAGL0L01375r	tS(AGA)8		tRNA-Ser, predicted by tRNAscan-SE; AGA anticodon	2.24186
CAGL0L05764r	tK(CUU)10		tRNA-Lys, predicted by tRNAscan-SE; CUU anticodon	2.24186
CAGL0L06380r	tI(AAU)6		tRNA-Ile, predicted by tRNAscan-SE; AAU anticodon	2.24186
CAGL0L07964r	tQ(UUG)6		tRNA-Gln, predicted by tRNAscan-SE; UUG anticodon	2.24186
CAGL0L08558r	tI(AAU)7		tRNA-Ile, predicted by tRNAscan-SE; AAU anticodon	2.24186
CAGL0L09317r	tG(GCC)9		tRNA-Gly, predicted by tRNAscan-SE; GCC anticodon	2.24186
CAGL0L09405r	tG(GCC)10		tRNA-Gly, predicted by tRNAscan-SE; GCC anticodon	2.24186
CAGL0L11396r	tR(UCU)8		tRNA-Arg, predicted by tRNAscan-SE; UCU anticodon	2.24186
CAGL0M03443r	tN(GUU)9		tRNA-Asn, predicted by tRNAscan-SE; GUU anticodon	2.24186
CAGL0M04785r	tA(UGC)5		tRNA-Ala, predicted by tRNAscan-SE; UGC anticodon	2.24186
CAGL0M04851g			Protein of unknown function	2.24186
CAGL0M08998r	tS(AGA)9		tRNA-Ser, predicted by tRNAscan-SE; AGA anticodon	2.24186
CaglfMp06	Cgai2	AI4	Putative endonuclease containing motifs common to fungal intron-encoded endonucleases; encoded by the first two exons and part of the second intron (a group I intron) of the mitochondrial COX1 gene	2.24186
CaglfMt21	tT(UGU)4mt		Mitochondrial threonine tRNA, one of two tRNA-Thr encoded on the mitochondrial genome; has UGU anticodon	2.24186
CaglfMt22	tH(GUG)7mt		Mitochondrial histidine tRNA, has GUG anticodon	2.24186
CaglfMt34	tG(UCC)3mt		Mitochondrial glycine tRNA, has UCC anticodon	2.24186
CaglfMt35	tD(GUC)10mt		Mitochondrial aspartate tRNA, has GUC anticodon	2.24186
CAGL0A02255g			Protein of unknown function	2.24018
CAGL0M01716g		TEC1	Ortholog(s) have DNA-binding transcription activator activity, RNA polymerase II-specific, DNA-binding transcription factor activity and RNA polymerase II proximal promoter sequence-specific DNA binding, more	2.23418
CAGL0B05148g			Protein of unknown function	2.22984
CAGL0G06160g			Protein of unknown function	2.21436
CAGL0I09592g			Ortholog(s) have carbamoyl-phosphate synthase (glutamine-hydrolyzing) activity, role in arginine biosynthetic process and carbamoyl-phosphate synthase complex, cytoplasmic stress granule localization	2.21089
CAGL0I01936g		SPO16	Ortholog(s) have role in ascospore formation, positive regulation of protein sumoylation, regulation of reciprocal meiotic recombination, synaptonemal complex assembly and condensed nuclear chromosome localization (1)	2.16856
CAGL0H05995g		AIM2	Has domain(s) with predicted hydrolase activity	2.15212
CAGL0J11847r			ncRNA, Uncharacterized	2.14511
CAGL0L01463g		PRM6	Ortholog(s) have potassium ion transmembrane transporter activity, role in potassium ion transmembrane transport and cellular bud tip, integral component of plasma membrane, mating projection tip localization	2.13918
CAGL0I08943g		PES4	Has domain(s) with predicted nucleic acid binding, nucleotide binding activity	2.13118
CAGL0M07678g			Ortholog(s) have role in maturation of SSU-rRNA, ribosomal small subunit biogenesis and 90S preribosome, nucleus localization	2.13088
CAGL0D05720g		SPO75	Ortholog(s) have role in ascospore formation, ascospore wall assembly	2.12126
CAGL0L09295g		REC8	Ortholog(s) have chromatin binding activity and role in meiotic sister chromatid cohesion, protein localization to chromosome, centromeric region, reciprocal meiotic recombination, synaptonemal complex assembly	2.12126
CAGL0L04836g			Protein of unknown function	2.12121
CAGL0L12496g			Protein of unknown function	2.12121
CAGL0K10428g		IGD1	Ortholog(s) have enzyme inhibitor activity and role in negative regulation of glycogen catabolic process	2.11637
CAGL0I10791g		ARG3	Ortholog(s) have ornithine carbamoyltransferase activity, role in arginine biosynthetic process, arginine biosynthetic process via ornithine, asexual sporulation and mitochondrial matrix, mitochondrion localization	2.10799
CAGL0K11638g		DGR2	Ortholog of S. cerevisiae : DGR2 and Saccharomyces cerevisiae S288C : YKL121W	2.09973
CAGL0B00715g			Protein of unknown function	2.07235
CAGL0H09614g		TIR1	Putative GPI-linked cell wall protein	2.06523
CAGL0H06622g			Protein of unknown function	2.06236
CAGL0C05115g			Argininosuccinate synthetase	2.05649
CAGL0E05984g		GRE1	Ortholog of S. cerevisiae : GRE1 and Saccharomyces cerevisiae S288C : YPL223C	2.0514
CAGL0F02057g			Has domain(s) with predicted DNA binding activity	2.04034
CAGL0F00341g			Protein of unknown function	2.02505
CAGL0J02706g		MEI4	Ortholog(s) have role in meiotic DNA double-strand break formation and condensed nuclear chromosome localization	2.02505
CAGL0M07293g		PDR12	Putative ABC transporter of weak organic acids; gene is downregulated in azole-resistant strain	2.02455
CAGL0K04411g		LST7	Ortholog(s) have GTPase activator activity, role in positive regulation of GTPase activity, positive regulation of TORC1 signaling and Lst4-Lst7 complex, cytoplasm, vacuolar membrane localization	2.01731
CAGL0I09724g		MCH5	Has domain(s) with predicted role in transmembrane transport and integral component of membrane localization	2.00623
CAGL0M08096g			Protein of unknown function	2.00096
CAGL0M07766g			Putative protein; gene is upregulated in azole-resistant strain	1.99783
CAGL0B00462g		KAR4	Ortholog(s) have DNA-binding transcription factor activity and role in karyogamy involved in conjugation with cellular fusion, meiotic cell cycle, positive regulation of transcription from RNA polymerase II promoter by pheromones	1.99198
CAGL0G01056g	GAS3	GAS2	Putative glycoside hydrolase of the Gas/Phr family; predicted GPI-anchor	1.98604
CAGL0H00440g		YJR124C	Has domain(s) with predicted role in transmembrane transport and integral component of plasma membrane localization	1.98553
CAGL0B02079g		AZR1	Ortholog(s) have azole transmembrane transporter activity, role in asperfuranone biosynthetic process, azole transmembrane transport and plasma membrane localization	1.97991
CAGL0J06088g		YNL162W-A	Ortholog of S. cerevisiae : YNL162W-A and Saccharomyces cerevisiae S288C : YNL162W-A	1.96556
CAGL0M08030g		CPR7	Ortholog(s) have peptidyl-prolyl cis-trans isomerase activity, unfolded protein binding activity, role in cellular response to heat, protein refolding and cytosol localization	1.96404
CAGL0C03289g	YBT1	YBT1	Putative ABC transporter involved in bile acid transport; gene is upregulated in azole-resistant strain	1.96175
CAGL0J09174g		YDL186W	Protein of unknown function	1.94618
CAGL0I04290g		SUA5	Ortholog(s) have N(6)-L-threonylcarbamoyladenine synthase activity, single-stranded telomeric DNA binding activity	1.94317
CAGL0C04785g		YJR115W	Ortholog of S. cerevisiae : YJR115W and Saccharomyces cerevisiae S288C : YJR115W	1.93861
CAGL0G01540g	NCE103	NCE103	Beta carbonic anhydrase with a predicted role in non-classical protein export; upregulated in azole-resistant strain; enzyme activity increased by amines and amino acids; protein abundance decreased in ace2 cells	1.93726
CAGL0H03135g	MFalpha	MFalpha2	Mating pheromone alpha1 precursor	1.93683
CAGL0F04499g		FUI1	Ortholog(s) have uridine transmembrane transporter activity, role in transmembrane transport, uridine transport and plasma membrane localization	1.93509
CAGL0A04873g			Protein with tandem repeats; putative adhesin-like protein; belongs to adhesin cluster III	1.93058
CAGL0E00275g	EPA20	FLO5	Putative adhesin; belongs to adhesin cluster I	1.92993
CAGL0K03905g		REC114	Ortholog(s) have role in reciprocal meiotic recombination and condensed nuclear chromosome localization	1.92487
CAGL0M11066g		CLB6	Ortholog(s) have cyclin-dependent protein serine/threonine kinase regulator activity	1.90445
CAGL0G02629g		BMT5	Ortholog(s) have S-adenosylmethionine-dependent methyltransferase activity, rRNA (uridine-N3-)-methyltransferase activity, role in rRNA base methylation and nucleolus localization	1.90349
CAGL0M03003g		YMR279C	Ortholog(s) have role in borate transmembrane transpor	1.8868
CAGL0H03410r			ncRNA, Uncharacterized	1.88679
CAGL0K08470g			Protein of unknown function	1.88679
CAGL0L09361g			Protein of unknown function	1.88679
CAGL0A02277g		YCL049C	Protein of unknown function	1.8672
CAGL0E00583g		TRX3	Ortholog(s) have disulfide oxidoreductase activity, role in cellular response to oxidative stress and mitochondrion localization	1.86235
CAGL0K06259g	TSA1	TSA2	Thiol-specific antioxidant protein; predicted thioredoxin peroxidase involved in oxidative stress response; protein abundance decreased in ace2 mutant cells	1.83694
CAGL0A03905g	HMX1	HMX1	Ortholog(s) have heme oxygenase (decyclizing) activity and role in cellular iron ion homeostasis, heme catabolic process, response to carbon monoxide, response to oxidative stress	1.82581
CAGL0B00616g		SPS22	Ecm33-family protein with a predicted role in cell wall biogenesis and organization; predicted GPI-anchor	1.81239
CAGL0G08294g		GPN3	Ortholog(s) have role in mitotic sister chromatid cohesion, protein import into nucleus	1.8034
CAGL0G05984g		SPS100	Ortholog(s) have role in ascospore wall assembly	1.79934
CAGL0G09108g		YPL199C	Ortholog of S. cerevisiae : YPL199C, C. albicans SC5314 : C2_06920C_A, C. dubliniensis CD36 : Cd36_21210, C. parapsilosis CDC317 : CPAR2_406880 and C. auris B8441 : B9J08_004580	1.79931
CAGL0K06127g		ECM11	Ortholog(s) have role in reciprocal meiotic recombination, replication-born double-strand break repair via sister chromatid exchange, synaptonemal complex organization and nucleus, synaptonemal complex localization	1.79931
CAGL0L03388g			Protein of unknown function	1.79928
CAGL0M03509r	tM(CAU)7		tRNA-Met, predicted by tRNAscan-SE; CAU anticodon	1.79928
CAGL0L03846g		DBP2	Ortholog(s) have RNA helicase activity, RNA-dependent ATPase activity	1.79215
CAGL0E02937g		CGR1	Protein of unknown function	1.78455
CAGL0E02673g		UTP23	Ortholog(s) have small ribosomal subunit rRNA binding activity	1.78116
CAGL0M12100g		TYE7	Has domain(s) with predicted protein dimerization activity	1.77083
CAGL0B05093g	AWP9		Putative adhesin-like protein; GPI-anchored; belongs to adhesin cluster V; ORF appears artificially broken into fragments due to sequencing errors but the gene is likely protein-coding based on mass spectrometry data (1, 2, 3)	1.76956
CAGL0B00968g		FUS1	Ortholog(s) have role in cytogamy, maintenance of protein location in cell cortex, regulation of termination of mating projection growth and integral component of plasma membrane, mating projection tip localization	1.76017
CAGL0K00605g		CDC6	Ortholog(s) have ATP binding, ATPase activity, DNA replication origin binding, GTP binding, GTPase activity, chromatin binding, protein serine/threonine kinase activity (1)	1.74599
CAGL0H09218g	SDT1	SDT1	Ortholog(s) have nucleotidase activity and role in pyrimidine nucleobase metabolic process	1.7447
CAGL0D05104g			Protein of unknown function	1.73793
CAGL0K00363g		STE6	Ortholog(s) have ATPase-coupled oligopeptide transmembrane transporter activity, ATPase-coupled peptide transmembrane transporter activity, ATPase-coupled transmembrane transporter activity, oligopeptide transmembrane transporter activity	1.73222
CAGL0H09592g		TIR1	Putative GPI-linked cell wall protein	1.72856
CAGL0L07678g		DIM1	Putative essential 18S rRNA dimethylase; gene is downregulated in azole-resistant strain	1.7282
CAGL0C01919g	MFA2	MFA2	Putative a-factor pheromone	1.72533
CAGL0H08756g			Protein of unknown function	1.72533
CAGL0F06809g		YVH1	Ortholog(s) have preribosome binding, protein tyrosine phosphatase activity	1.72337
CAGL0D05654g			Protein of unknown function	1.71262
CAGL0L07832g		YCR016W	Ortholog of S. cerevisiae : YCR016W, C. albicans SC5314 : C3_07600W_A, C. dubliniensis CD36 : Cd36_87480, C. parapsilosis CDC317: CPAR2_808240 and C. auris B8441 : B9J08_001753	1.70934
CAGL0G06446g			Protein of unknown function	1.70622
CAGL0A00154g			Protein of unknown function	1.70033
CAGL0I02354g		DBP8	Ortholog(s) have ATPase activity, RNA helicase activity	1.6941
CAGL0L08294g		AXL2	Ortholog(s) have role in axial cellular bud site selection and cell division site, cellular bud neck, cellular bud neck septin ring, incipient cellular bud site, integral component of plasma membrane localization	1.69193
CAGL0M13827g	FKS3	FKS3	Putative 1,3-beta-d-glucan synthase component (1, 2)	1.69031
CAGL0K03069g		IRC21	Ortholog(s) have role in cellular response to DNA damage stimulus	1.68733
CAGL0E03069g		ENP2	Ortholog(s) have role in cellular response to drug, maturation of SSU-rRNA from tricistronic rRNA transcript (SSU-rRNA, 5.8S rRNA, LSU-rRNA), ribosomal small subunit biogenesis and nucleolus, small-subunit processome localization	1.68689
CAGL0D03630g		CET1	Ortholog(s) have ATPase activity, polynucleotide 5'-phosphatase activity	1.68613
CAGL0K09460g		PNO1	Putative nucleolar protein required for pre-rRNA processing; gene is downregulated in azole-resistant strain	1.68587
CAGL0M04587g		RMP1	Ortholog(s) have rRNA primary transcript binding activity	1.68222
CAGL0A02981g			Protein of unknown function	1.67975
CAGL0J06864g		MEI5	Ortholog(s) have role in meiotic DNA recombinase assembly, reciprocal meiotic recombination and condensed nuclear chromosome localization	1.6755
CAGL0B04455g		AVT4	Ortholog(s) have L-glutamine transmembrane transporter activity, L-isoleucine transmembrane transporter activity, L-tyrosine transmembrane transporter activity and role in amino acid transmembrane export from vacuole	1.67381
CAGL0M05819g			Protein of unknown function	1.67381
CAGL0M01056g		FCF1	Ortholog(s) have endoribonuclease activity	1.66063
CAGL0C04917g		CPA2	Ortholog(s) have carbamoyl-phosphate synthase (glutamine-hydrolyzing) activity, role in arginine biosynthetic process and carbamoyl-phosphate synthase complex localization	1.65298
CAGL0H08173g			Protein of unknown function	1.64459
CAGL0M03421g			Protein of unknown function	1.64064
CAGL0C03960g		MNT3	Has domain(s) with predicted transferase activity, transferring glycosyl groups activity and role in protein glycosylation	1.6384
CAGL0J11242g		RHO5	Ortholog(s) have GTP binding, GTPase activity and role in cell death in response to hydrogen peroxide, filamentous growth of a population of unicellular organisms, fungal-type cell wall organization	1.63339
CAGL0K06215g		UTP6	Ortholog(s) have U3 snoRNA binding activity	1.62597
CAGL0H03377g	DBP3	DBP3	Ortholog(s) have RNA helicase activity, RNA-dependent ATPase activity and role in endonucleolytic cleavage in ITS1 upstream of 5.8S rRNA from tricistronic rRNA transcript (SSU-rRNA, 5.8S rRNA, LSU-rRNA)	1.62494
CAGL0J07700g		CWC25	Ortholog(s) have role in mRNA splicing, via spliceosome and U2-type spliceosomal complex localization	1.62442
CAGL0J08437g		LPP1	Ortholog(s) have phosphatidate phosphatase activity, role in phospholipid metabolic process and membrane localization	1.62337
CAGL0H07645g		ZIP2	Ortholog(s) have role in positive regulation of protein sumoylation, reciprocal meiotic recombination, synapsis, synaptonemal complex assembly and synaptonemal complex localization	1.62309
CAGL0I04840g	CHS3B	CHS3	Class IV chitin synthase with a calcineurin pathway- and Tor1p-dependent role in cell wall integrity; mutants have significantly thickened cell wall chitin-glucan layer; mutants delayed in cell wall formation during protoplast regeneration (1, 2)	1.6119
CAGL0B00374g		ADF1	Ortholog(s) have RNA polymerase II regulatory region DNA binding activity and role in negative regulation of transcription by RNA polymerase II, pheromone-dependent signal transduction involved in conjugation with cellular fusion	1.6077
CAGL0C03384r			ncRNA, Uncharacterized	1.60669
CAGL0G09405r	tW(CCA)4		tRNA-Trp, predicted by tRNAscan-SE; CCA anticodon	1.60667
CAGL0K07348g		YMR244W	Protein of unknown function	1.60667
CAGL0H05973g		YPL108W	Ortholog of S. cerevisiae : YPL108W and Saccharomyces cerevisiae S288C : YPL108W	1.60406
CaglfMt27	tT(UAG)1mt		Mitochondrial threonine tRNA, one of two tRNA-Thr encoded on the mitochondrial genome; has UAG anticodon; has an unusual structure, with eight nucleotides in the anticodon loop; recognizes the CUN codon family	1.60361
CAGL0F04081g		TEC1	Has domain(s) with predicted DNA-binding transcription factor activity, role in regulation of transcription, DNA-templated and nucleus localization	1.60226
CAGL0J00473g		CIC1	Ortholog(s) have large ribosomal subunit rRNA binding, proteasome binding, protein binding, bridging, rRNA binding activity	1.59968
CAGL0K04433g		PEF1	Ortholog(s) have calcium ion binding, zinc ion binding activity and role in axial cellular bud site selection, bipolar cellular bud site selection, regulation of COPII vesicle coating	1.59768
CAGL0A04499g		KTI11	Ortholog(s) have iron ion binding, oxidoreductase activity, acting on iron-sulfur proteins as donors, zinc ion binding activity and role in peptidyl-diphthamide biosynthetic process from peptidyl-histidine, tRNA wobble uridine modification	1.59391
CAGL0F06897g		YIR035C	Putative protein with alcohol dehydrogenase domain; gene is downregulated in azole-resistant strain	1.59291
CAGL0D00264g	NUD1	NUD1	Putative nuclear phosphatase regulatory subunit; gene is downregulated in azole-resistant strain	1.59251
CAGL0L10890g		YTM1	Ortholog(s) have role in cellular response to biotic stimulus, cellular response to starvation, chromosome organization and filamentous growth, more	1.58757
CAGL0I09108g		ESBP6	Has domain(s) with predicted role in transmembrane transport and integral component of plasma membrane localization	1.58696
CAGL0M02629g		ISU1	Ortholog(s) have 2 iron, 2 sulfur cluster binding, ATPase activator activity, ferrous iron binding, iron ion binding, iron-sulfur cluster binding, iron-sulfur cluster carrier activity, zinc ion binding activity	1.58293
CAGL0E00132g			Protein of unknown function	1.58198
CAGL0M06589g		DAS2	Has domain(s) with predicted ATP binding, kinase activity and role in metabolic process	1.58081
CAGL0L00561g		SSO1	Ortholog(s) have SNAP receptor activity, phosphatidic acid binding, phosphatidylinositol-3,4-bisphosphate binding, phosphatidylinositol-3,5-bisphosphate binding, phosphatidylinositol-4,5-bisphosphate binding activity	1.57956
CAGL0I10098g	PWP7	FLO5	Cell wall protein that mediates adhesion to endothelial cells; predicted GPI anchor and signal peptide; contains multiple tandem repeats; expressed in stationary growth phase; belongs to adhesin cluster II (1, 2, 3, 4)	1.57824
CAGL0D00220g		ECM1	Ortholog(s) have role in ribosomal large subunit export from nucleus and nucleolus, nucleus, preribosome, large subunit precursor localization	1.57381
CAGL0G06798g		LSO1	Ortholog(s) have role in iron ion homeostasis and cytoplasm, nucleus localization	1.57274
CAGL0J03740g		SSP2	Ortholog(s) have role in ascospore formation, ascospore wall assembly, positive regulation of protein autophosphorylation and ascospore wall localization	1.5704
CAGL0K02211g		LCP5	Ortholog(s) have role in endonucleolytic cleavage in 5'-ETS of tricistronic rRNA transcript (SSU-rRNA, 5.8S rRNA and LSU-rRNA), more	1.56622
CAGL0F01551g		FYV7	Ortholog(s) have role in maturation of SSU-rRNA from tricistronic rRNA transcript (SSU-rRNA, 5.8S rRNA, LSU-rRNA)	1.56542
CAGL0F01859g		OSW2	Ortholog(s) have role in ascospore wall assembly and cytoplasm, prospore membrane localization	1.55828
CAGL0H02145g		STE12	Ortholog(s) have DNA binding, DNA-binding transcription factor activity	1.55368
CAGL0H06017g	FLR1	FLR1	Multidrug transporter of the major facilitator superfamily involved in 5-flucytosine resistance; gene is downregulated in azole-resistant strain	1.54991
CAGL0G00264g		PXR1	Ortholog(s) have enzyme activator activity, telomerase inhibitor activity, role in box C/D snoRNA 3'-end processing, negative regulation of telomere maintenance via telomerase and nucleolus, nucleoplasm localization	1.54883
CAGL0H00418g		TMT1	Protein of unknown function	1.54332
CAGL0L13156g		RFU1	Ortholog(s) have enzyme inhibitor activity, role in ubiquitin recycling and endosome localization	1.52148
CAGL0H02189g		TMA23	Ortholog(s) have role in ribosomal small subunit biogenesis and nucleolus localization	1.51963
CAGL0E02343g		RCL1	Ortholog(s) have endoribonuclease activity, enzyme activator activity	1.51774
CAGL0L02541g		YIL161W	Ortholog of S. cerevisiae : YIL161W and Saccharomyces cerevisiae S288C : YIL161W	1.51491
CAGL0G04279g		MNT3	Has domain(s) with predicted transferase activity, transferring glycosyl groups activity and role in protein glycosylation	1.51461
CAGL0J06028g	MEP2	MEP2	Ortholog(s) have ammonium transmembrane transporter activity, high-affinity secondary active ammonium transmembrane transporter activity	1.50983
CAGL0L03828g		CYB5	Ortholog(s) have electron transfer activity, role in ergosterol biosynthetic process, sterol biosynthetic process and endoplasmic reticulum membrane localization	1.50721
CAGL0L05500g		ALB1	Ortholog(s) have role in ribosomal large subunit biogenesis and cytoplasm, nucleus localization	1.50564
CAGL0H01144g		ZIP1	Ortholog(s) have SUMO polymer binding activity	1.5055
CAGL0F09009g		BCD1	Ortholog(s) have role in snoRNA metabolic process	1.49978
CAGL0B03531g		CTO1	Protein of unknown function	1.49863
CAGL0E00517g		YCR087C-A	Ortholog of S. cerevisiae : YCR087C-A, C. albicans SC5314 : CR_10750C_A, C. dubliniensis CD36 : Cd36_35524, C. parapsilosis CDC317 : CPAR2_200040 and C. auris B8441 : B9J08_001263	1.49811
CAGL0M04719g		RRP36	Ortholog(s) have role in cleavage involved in rRNA processing, maturation of SSU-rRNA from tricistronic rRNA transcript (SSU-rRNA, 5.8S rRNA, LSU-rRNA), ribosomal small subunit biogenesis and 90S preribosome, nucleolus localization	1.49691
CAGL0F00187g	FET4	FET4	Has domain(s) with predicted role in transmembrane transport	1.48739
CAGL0B01507g	ARG8	ARG8	Ortholog(s) have N2-acetyl-L-ornithine:2-oxoglutarate 5-aminotransferase activity, role in arginine biosynthetic process, arginine biosynthetic process via ornithine, ornithine biosynthetic process and mitochondrial matrix localization	1.48366
CAGL0A02816g		YPR1	Putative 2-methylbutyraldehyde reductase; gene is upregulated in azole-resistant strain	1.48286
CAGL0L05434g	SUN4	NCA3	Ortholog(s) have role in fungal-type cell wall organization or biogenesis, mitochondrial ATP synthesis coupled proton transport and fungal-type cell wall localization	1.47976
CAGL0C03872g	TIR3	TIR3	Putative GPI-linked cell wall protein involved in sterol uptake	1.47095
CAGL0H07601g		HFM1	Ortholog(s) have DNA helicase activity, heteroduplex DNA loop binding activity	1.47027
CAGL0K10164g		SED1	Predicted GPI-linked protein; putative adhesin-like protein (1, 2)	1.46546
CAGL0K12804g		BUD20	Has domain(s) with predicted nucleic acid binding, zinc ion binding activity	1.46415
CAGL0K04675g			Protein of unknown function	1.4623
CAGL0M06325g		SMP1	Ortholog(s) have DNA binding, bending, sequence-specific DNA binding activity, role in positive regulation of transcription from RNA polymerase II promoter in response to osmotic stress and cytoplasm, nucleus localization	1.45904
CAGL0G00484g		EFG1	Has domain(s) with predicted role in rRNA processing	1.45623
CAGL0M03905g		KRI1	Ortholog(s) have role in endonucleolytic cleavage in ITS1 to separate SSU-rRNA from 5.8S rRNA and LSU-rRNA from tricistronic rRNA transcript (SSU-rRNA, 5.8S rRNA, LSU-rRNA) and 90S preribosome, nucleolus localization	1.45423
CAGL0I03608g		SAS10	Ortholog(s) have role in cellular response to drug, endonucleolytic cleavage in 5'-ETS of tricistronic rRNA transcript (SSU-rRNA, 5.8S rRNA and LSU-rRNA), more	1.45336
CAGL0I10670g		NOC4	Protein of unknown function	1.45065
CAGL0M07381g		KTR6	Ortholog(s) have mannosylphosphate transferase activity, role in fungal-type cell wall organization, protein N-linked glycosylation and membrane localization	1.44634
CAGL0L00583g		USV1	Ortholog(s) have DNA-binding transcription factor activity, sequence-specific DNA binding activity	1.44619
CAGL0C03828g		EST3	Ortholog(s) have DNA/RNA helicase activity, GTPase activity, telomerase activity, telomeric DNA binding activity and role in positive regulation of telomerase activity, telomere formation via telomerase, telomere maintenance via telomerase	1.44603
CAGL0H07271g		IPK1	Ortholog(s) have inositol pentakisphosphate 2-kinase activity, role in inositol phosphate biosynthetic process, nuclear-transcribed mRNA catabolic process, non-stop decay and nucleus localization	1.44088
CAGL0F00715g		MAK16	Protein of unknown function	1.43988
CAGL0K01155g		YGR079W	Ortholog of S. cerevisiae : YGR079W and Saccharomyces cerevisiae S288C : YGR079W	1.4337
CAGL0E05456g		YOR338W	Ortholog of S. cerevisiae : YOR338W, C. albicans SC5314 : C2_09880C_A, C. dubliniensis CD36 : Cd36_23960, C. parapsilosis CDC317: CPAR2_407140 and C. auris B8441 : B9J08_001012	1.43109
CAGL0H02079g		RPF1	Ortholog(s) have rRNA primary transcript binding activity	1.42969
CAGL0D06050g		KCH1	Ortholog(s) have potassium ion transmembrane transporter activity, role in potassium ion transmembrane transport and integral component of plasma membrane, mating projection localization	1.42856
CAGL0E02233g		PCL1	Protein of unknown function	1.42819
CAGL0G05742g		NOP6	Ortholog(s) have rRNA binding, snoRNA binding activity, role in ribosomal small subunit biogenesis and 90S preribosome, nucleolus localization	1.42783
CAGL0J01265g		UTP15	Ortholog(s) have U3 snoRNA binding activity and role in cellular response to drug, maturation of SSU-rRNA from tricistronic rRNA transcript (SSU-rRNA, 5.8S rRNA, LSU-rRNA), positive regulation of transcription by RNA polymerase I	1.42774
CAGL0K01551g		DBP10	Ortholog(s) have role in assembly of large subunit precursor of preribosome, maturation of 5.8S rRNA from tricistronic rRNA transcript (SSU-rRNA, 5.8S rRNA and LSU-rRNA), more	1.42573
CAGL0G06974g		RPC17	Ortholog(s) have DNA-directed 5'-3' RNA polymerase activity, RNA polymerase III activity and role in tRNA transcription by RNA polymerase III, transcription initiation from RNA polymerase III promoter	1.42347
CAGL0M05203g		RRN3	Ortholog(s) have RNA polymerase I general transcription initiation factor activity and role in transcription initiation from RNA polymerase I promoter	1.42264
CAGL0E04224g			Protein of unknown function	1.41877
CAGL0E03245g		NSR1	Ortholog(s) have RNA binding, nuclear localization sequence binding, single-stranded telomeric DNA binding activity, role in single-species biofilm formation on inanimate substrate and nuclear envelope, nucleus localization	1.41765
CAGL0J10714g			Protein of unknown function	1.41405
CAGL0F06853g		MAK11	Ortholog(s) have protein kinase inhibitor activity, role in regulation of actin cytoskeleton organization, regulation of microtubule cytoskeleton organization, ribosome biogenesis and nucleolar preribosome, nucleus localization	1.41341
CAGL0I09152g		POP4	Ortholog(s) have RNA binding, rRNA primary transcript binding, ribonuclease MRP activity, ribonuclease P activity	1.41303
CAGL0E02145g		SKM1	Ortholog(s) have role in negative regulation of gene expression, negative regulation of sterol import by negative regulation of transcription from RNA polymerase II promoter, septum digestion after cytokinesis, sterol import	1.41186
CAGL0L03872g		RPC19	Ortholog(s) have DNA-directed 5'-3' RNA polymerase activity, RNA polymerase I activity, RNA polymerase III activity	1.41159
CAGL0M04213g		YLR126C	Ortholog(s) have nuclear periphery localization	1.41146
CAGL0F01925g		FCF2	Ortholog(s) have role in endonucleolytic cleavage in 5'-ETS of tricistronic rRNA transcript (SSU-rRNA, 5.8S rRNA and LSU-rRNA), more	1.40927
CAGL0C02629g		CST9	Ortholog(s) have SUMO transferase activity, chromatin binding activity and role in protein sumoylation, reciprocal meiotic recombination, synapsis, synaptonemal complex assembly	1.40815
CAGL0H01661g		SPS2	Ecm33-family protein with a predicted role in cell wall biogenesis and organization; predicted GPI-anchor	1.40667
CAGL0L13392g			Protein of unknown function	1.40402
CAGL0K04169g	KSS1	KSS1/YGR040w	Ortholog(s) have MAP kinase activity, transcription factor binding activity (1)	1.40246
CAGL0M14047g		ADH6	Putative NADPH-dependent cinnamyl alcohol dehydrogenase; gene is upregulated in azole-resistant strain	1.40243
CAGL0K07700g		BUD27	Ortholog(s) have role in RNA polymerase I assembly, RNA polymerase II core complex assembly, RNA polymerase III assembly, formation of translation preinitiation complex and cytoplasm localization	1.40173
CAGL0K10362g		ORT1	Ortholog(s) have L-ornithine transmembrane transporter activity, role in arginine biosynthetic process, mitochondrial L-ornithine transmembrane transport and mitochondrial envelope localization	1.40141
CAGL0H09922g		GIP1	Ortholog(s) have protein phosphatase 1 binding, protein phosphatase regulator activity and role in ascospore wall assembly, regulation of phosphoprotein phosphatase activity	1.39925
CAGL0I02882g		YOR111W	Has domain(s) with predicted nucleoside-triphosphate diphosphatase activity and cytoplasm localization	1.39885
CAGL0K02387g		ROK1	Has domain(s) with predicted ATP binding, helicase activity, nucleic acid binding activity	1.39781
CAGL0J11066g		NOC3	Ortholog(s) have chromatin binding activity and role in DNA replication initiation, pre-replicative complex assembly involved in nuclear cell cycle DNA replication, rRNA processing, response to drug, ribosomal large subunit biogenesis	1.39754
CAGL0L11638g		ESF1	Has domain(s) with predicted nucleus localization	1.39636
CAGL0J09482g		RMI1	Ortholog(s) have enzyme activator activity, four-way junction DNA binding, single-stranded DNA binding activity	1.39503
CAGL0M10219g		LAC1	Putative ceramide synthase component; gene is upregulated in azole-resistant strain	1.39476
CAGL0M00946g		TSR2	Ortholog(s) have role in maturation of SSU-rRNA from tricistronic rRNA transcript (SSU-rRNA, 5.8S rRNA, LSU-rRNA)	1.39472
CAGL0C04213g		RCR1	Ortholog(s) have role in chitin localization, vesicle-mediated transport and integral component of endoplasmic reticulum membrane localization	1.3843
CAGL0F02167g		MSH4	Ortholog(s) have D-loop DNA binding, Y-form DNA binding, double-stranded DNA binding, four-way junction DNA binding activity, role in reciprocal meiotic recombination and MutSgamma complex, nuclear chromosome localization	1.3843
CAGL0A03806g		MUM3	Ortholog(s) have role in ascospore wall assembly	1.3843
CAGL0I06897r	tV(AAC)7		tRNA-Val, predicted by tRNAscan-SE; AAC anticodon	1.38429
CAGL0D06534g			Protein of unknown function	1.38428
CAGL0H04015g			Protein of unknown function	1.38428
CAGL0E03333r	tR(UCU)4		tRNA-Arg, predicted by tRNAscan-SE; UCU anticodon	1.38425
CAGL0G09229g		PRM3	Ortholog(s) have role in karyogamy involved in conjugation with cellular fusion, nuclear membrane fusion involved in karyogamy and extrinsic component of nuclear outer membrane, nuclear envelope, spindle pole body localization	1.38425
CAGL0K05929r	tP(UGG)7		tRNA-Pro, predicted by tRNAscan-SE; UGG anticodon	1.38425
CAGL0C01639g		ENP1	Ortholog(s) have snoRNA binding activity	1.38163
CAGL0J02376g		FAF1	Ortholog(s) have role in maturation of SSU-rRNA from tricistronic rRNA transcript (SSU-rRNA, 5.8S rRNA, LSU-rRNA) and nucleolus localization	1.38012
CAGL0K12892g		RGD2	Ortholog(s) have GTPase activator activity and role in establishment or maintenance of actin cytoskeleton polarity, small GTPase mediated signal transduction	1.37992
CAGL0B02904g	BMT6		Beta mannosyltransferase	1.37988
CAGL0L05566g		GCD14	Ortholog(s) have tRNA (adenine-N1-)-methyltransferase activity, role in tRNA methylation and nucleus, tRNA (m1A) methyltransferase complex localization	1.37926
CAGL0C03531g		TRM112	Ortholog(s) have protein methyltransferase activity, rRNA (guanine) methyltransferase activity, tRNA (guanine-N2-)-methyltransferase activity	1.37736
CAGL0I10813g		UBS1	Ortholog(s) have role in protein export from nucleus, protein ubiquitination and nucleus localization	1.3752
CAGL0K13024g	AED1		Adhesin-like protein required for adherence to endothelial cells; identified in cell wall extracts by mass spectrometry; belongs to adhesin cluster III; predicted GPI anchor; 6 tandem repeats; expressed more in stationary growth phase (1, 2, 3, 4, 5)	1.37365
CAGL0L11594g		RIO1	Ortholog(s) have protein kinase activity	1.37051
CAGL0L03025g		RPC37	Ortholog(s) have RNA polymerase III activity, role in tRNA transcription by RNA polymerase III and RNA polymerase III complex, nuclear chromatin localization	1.36922
CAGL0I07711g		SPO21	Ortholog(s) have structural molecule activity, role in ascospore-type prospore membrane assembly and meiotic spindle pole body localization	1.36305
CAGL0G01188g		ORM2	Ortholog(s) have role in negative regulation of sphingolipid biosynthetic process, response to unfolded protein and SPOTS complex, endoplasmic reticulum localization	1.363
CAGL0M02409g		NOP53	Ortholog(s) have rRNA binding activity, role in maturation of LSU-rRNA from tricistronic rRNA transcript (SSU-rRNA, 5.8S rRNA, LSU-rRNA), rRNA processing, ribosomal large subunit export from nucleus and nucleolus, nucleus localization	1.36039
CAGL0J00891g		LTV1	Putative protein required for growth at low temperature; gene is downregulated in azole-resistant strain	1.35979
CAGL0A00935g		CWC24	Ortholog(s) have role in generation of catalytic spliceosome for first transesterification step, mRNA splicing, via spliceosome, snoRNA splicing and U2-type spliceosomal complex, nucleus, spliceosomal complex localization	1.35799
CAGL0D05236g		RRT5	Has domain(s) with predicted nucleic acid binding, nucleotide binding activity	1.35783
CAGL0H00759g		SGS1	Has domain(s) with predicted 3'-5' DNA helicase activity, ATP binding, helicase activity, nucleic acid binding activity and role in DNA recombination, DNA repair, DNA replication	1.35607
CAGL0B00352g		KRR1	Ortholog(s) have role in endonucleolytic cleavage in ITS1 to separate SSU-rRNA from 5.8S rRNA and LSU-rRNA from tricistronic rRNA transcript (SSU-rRNA, 5.8S rRNA, LSU-rRNA), rRNA processing, ribosomal small subunit biogenesis	1.35517
CAGL0K08998g		OSW1	Ortholog(s) have role in ascospore formation, ascospore wall assembly and prospore membrane localization	1.35294
CAGL0L05016g		STB6	Ortholog of S. cerevisiae : STB6, C. albicans SC5314 : C3_03150W_A, C. dubliniensis CD36 : Cd36_83110, C. parapsilosis CDC317 : CPAR2_103210 and C. auris B8441 : B9J08_001101	1.35246
CAGL0F00561g		RPA12	Ortholog(s) have DNA-directed 5'-3' RNA polymerase activity, RNA polymerase I activity, RNA polymerase II-specific DNA-binding transcription factor binding activity	1.35188
CAGL0G05423g	HO	HO	Putative endonuclease with a predicted role in mating-type switching	1.3486
CAGL0J01045g		HCA4	Ortholog(s) have RNA helicase activity, RNA-dependent ATPase activity, U3 snoRNA binding, box C/D snoRNA binding activity, role in rRNA processing and small-subunit processome localization	1.34831
CAGL0B02343g		ATR1	Putative multidrug efflux pump of major facilitator superfamily; gene is downregulated in azole-resistant strain	1.34764
CAGL0G04983g		YLR363W-A	Ortholog of S. cerevisiae : YLR363W-A, C. albicans SC5314 : CR_04750W_A, C. dubliniensis CD36 : Cd36_30120, C. parapsilosis CDC317 : CPAR2_204060 and C. auris B8441 : B9J08_001976	1.34742
CAGL0I03630g		RPC53	Ortholog(s) have RNA polymerase III activity, role in tRNA transcription by RNA polymerase III and RNA polymerase III complex localization	1.34448
CAGL0K05247g		CSR2	Ortholog(s) have ubiquitin protein ligase binding activity, role in fungal-type cell wall organization, regulation of transcription by RNA polymerase II and nucleus localization	1.34207
CAGL0G09119g			Protein of unknown function	1.34207
CAGL0B01727g		YDR109C	Ortholog(s) have D-ribulokinase activity and role in pentose metabolic process	1.34077
CAGL0J00869g		RPC25	Ortholog(s) have nuclear chromatin localization	1.33686
CAGL0J07766g		RPA49	Ortholog(s) have RNA polymerase I activity and role in nucleolar large rRNA transcription by RNA polymerase I, transcription by RNA polymerase I, transcription elongation from RNA polymerase I promoter	1.33404
CAGL0H10164g		MUM2	Ortholog(s) have role in mRNA methylation, meiotic cell cycle, negative regulation of pseudohyphal growth, premeiotic DNA replication and RNA N6-methyladenosine methyltransferase complex localization	1.3338
CAGL0M12430g	RHR2	GPP1	Putative DL-glycerol phosphatase	1.33271
CAGL0D03410g		RRN7	Ortholog(s) have RNA polymerase I core promoter sequence-specific DNA binding, TBP-class protein binding activity and role in nucleolar large rRNA transcription by RNA polymerase I	1.33228
CAGL0I03168g		YEL023C	Ortholog of S. cerevisiae : YEL023C, C. albicans SC5314 : C3_04440C_A, C. dubliniensis CD36 : Cd36_84380, C. auris B8441 : B9J08_005504 and Candida tenuis NRRL Y-1498 : CANTEDRAFT_101635	1.33095
CAGL0J07458g		CSL4	Ortholog(s) have role in exonucleolytic trimming to generate mature 3'-end of 5.8S rRNA from tricistronic rRNA transcript (SSU-rRNA, 5.8S rRNA, LSU-rRNA) and mRNA processing, more	1.32831
CAGL0K09284g		PWP2	Ortholog(s) have role in endonucleolytic cleavage in 5'-ETS of tricistronic rRNA transcript (SSU-rRNA, 5.8S rRNA and LSU-rRNA), more	1.32274
CAGL0F07645g		UTP11	Ortholog(s) have role in endonucleolytic cleavage in 5'-ETS of tricistronic rRNA transcript (SSU-rRNA, 5.8S rRNA and LSU-rRNA), more	1.31594
CAGL0B03091g		BUD8	Ortholog(s) have role in cellular bud site selection, pseudohyphal growth and cellular bud tip, incipient cellular bud site, plasma membrane localization	1.31258
CAGL0M11110g		RRP1	Ortholog(s) have role in rRNA processing and preribosome, large subunit precursor localization	1.31134
CAGL0E02409g		CSI2	Ortholog(s) have cellular bud neck, fungal-type vacuole localization	1.30929
CAGL0M06567g		FAL1	Ortholog(s) have role in maturation of SSU-rRNA from tricistronic rRNA transcript (SSU-rRNA, 5.8S rRNA, LSU-rRNA) and FAL1-SGD1 complex, nucleolus, preribosome, small subunit precursor localization	1.30669
CAGL0M07685r			ncRNA, Uncharacterized	1.30587
CAGL0E01903g		TRM13	Ortholog(s) have tRNA 2'-O-methyltransferase activity and role in tRNA methylation	1.30562
CAGL0I05610g		YNR014W	Ortholog of S. cerevisiae : YNR014W and Saccharomyces cerevisiae S288C : YNR014W	1.3031
CAGL0C02783g		SPO11	Ortholog(s) have DNA end binding, chromatin binding, endodeoxyribonuclease activity, producing 3'-phosphomonoesters activity	1.29684
CAGL0G07843g		NOP7	Ortholog(s) have large ribosomal subunit rRNA binding activity	1.29657
CAGL0L11484g		FPR3	Ortholog(s) have macrolide binding, peptidyl-prolyl cis-trans isomerase activity, role in meiotic recombination checkpoint, nucleosome assembly and nucleolus localization	1.29606
CAGL0M06941g		RCM1	Ortholog(s) have rRNA (cytosine-C5-)-methyltransferase activity, role in rRNA base methylation and nucleolus, nucleus localization	1.29437
CAGL0L02981g		NTR2	Ortholog(s) have role in spliceosomal complex disassembly and U2-type post-mRNA release spliceosomal complex, spliceosomal complex localization	1.29182
CAGL0L03047g		DBP7	Ortholog(s) have role in maturation of LSU-rRNA from tricistronic rRNA transcript (SSU-rRNA, 5.8S rRNA, LSU-rRNA) and nucleolus localization	1.29007
CAGL0E04158g		DET1	Ortholog(s) have acid phosphatase activity and role in dephosphorylation, intracellular sterol transport	1.28933
CAGL0J11396g		SWT21	Ortholog(s) have role in mRNA splicing, via spliceosome, negative regulation of G protein-coupled receptor signaling pathway, negative regulation of pheromone-dependent signal transduction involved in conjugation with cellular fusion	1.28872
CAGL0H08107g		HMS1	Ortholog(s) have DNA-binding transcription factor activity, double-stranded DNA binding activity	1.28858
CAGL0M11154g		MAK21	Protein of unknown function	1.28696
CAGL0L04026g		NCS2	Ortholog(s) have role in invasive growth in response to glucose limitation, protein urmylation, pseudohyphal growth, tRNA wobble position uridine thiolation and cytosolic tRNA wobble base thiouridylase complex localization	1.28358
CAGL0J11154g		NOP13	Ortholog(s) have nucleolus, preribosome localization	1.28073
CAGL0C03982g		MNT3	Has domain(s) with predicted transferase activity, transferring glycosyl groups activity and role in protein glycosylation	1.27799
CAGL0M02915g		ATG36	Ortholog(s) have role in autophagy of peroxisome and peroxisome localization	1.27738
CAGL0M07403g	OAZ1	OAZ1	Ortholog(s) have ornithine decarboxylase inhibitor activity and role in negative regulation of translational frameshifting, regulation of proteasomal protein catabolic process	1.27558
CAGL0H00286g		YLR456W	Has domain(s) with predicted FMN binding, oxidoreductase activity, pyridoxamine-phosphate oxidase activity and role in oxidation-reduction process	1.27467
CAGL0J10252g		IMP4	Ortholog(s) have rRNA primary transcript binding, single-stranded telomeric DNA binding, snoRNA binding activity, role in rRNA processing, ribosomal small subunit biogenesis and Mpp10 complex, small-subunit processome localization	1.27458
CAGL0M01430g		UTP4	Ortholog(s) have role in maturation of SSU-rRNA from tricistronic rRNA transcript (SSU-rRNA, 5.8S rRNA, LSU-rRNA), positive regulation of transcription by RNA polymerase I	1.2744
CAGL0J04048g		ISU2	Ortholog(s) have role in cellular iron ion homeostasis, iron-sulfur cluster assembly, tRNA wobble uridine modification and mitochondrial matrix localization	1.27349
CAGL0J11792g		RRN11	Has domain(s) with predicted RNA polymerase I core promoter sequence-specific DNA binding, RNA polymerase I general transcription initiation factor activity and role in transcription initiation from RNA polymerase I promoter	1.27212
CAGL0G04763g		RGS2	Has domain(s) with predicted role in termination of G protein-coupled receptor signaling pathway	1.26722
CAGL0B00946g		RNQ1	Ortholog(s) have cytosol localization	1.26674
CAGL0F08525g		NCU02372	Has domain(s) with predicted protein-lysine N-methyltransferase activity	1.26405
CAGL0L04378g		PNS1	Ortholog of S. cerevisiae : PNS1, C. albicans SC5314 : C1_00310W_A, C. dubliniensis CD36 : Cd36_00250, C. parapsilosis CDC317 : CPAR2_109690 and C. auris B8441 : B9J08_002588	1.2638
CAGL0C04092g	TRP1	TRP1	Phosphoribosylanthranilate isomerase involved in tryptophan biosynthesis	1.26264
CAGL0K02233g		NSA2	Ortholog(s) have role in maturation of 5.8S rRNA from tricistronic rRNA transcript (SSU-rRNA, 5.8S rRNA, LSU-rRNA), maturation of LSU-rRNA from tricistronic rRNA transcript (SSU-rRNA, 5.8S rRNA and LSU-rRNA), more	1.26204
CAGL0H03416r			ncRNA, Uncharacterized	1.25877
CAGL0K03795g		ECM16	Ortholog(s) have RNA helicase activity, role in maturation of SSU-rRNA from tricistronic rRNA transcript (SSU-rRNA, 5.8S rRNA, LSU-rRNA), ribosome biogenesis and nucleolus, small-subunit processome localization	1.25661
CAGL0A04411g	SKT5	SKT5	Ortholog(s) have enzyme activator activity	1.25421
CAGL0M01892g		ECM8	Ortholog of S. cerevisiae : ECM8 and Saccharomyces cerevisiae S288C : YBR076W	1.2539
CAGL0G02409g	SRP40	SRP40	Ortholog(s) have nucleolus localization	1.25366
CAGL0E02585g		RRP6	Ortholog(s) have 3'-5'-exoribonuclease activity, exoribonuclease activity	1.2506
CAGL0I06006g		RPA34	Ortholog(s) have RNA polymerase I activity, role in nucleolar large rRNA transcription by RNA polymerase I, transcription elongation from RNA polymerase I promoter and RNA polymerase I complex, nucleolus, nucleus localization	1.2497
CAGL0H05247g		YPL068C	Ortholog of S. cerevisiae : YPL068C and Saccharomyces cerevisiae S288C : YPL068C	1.24927
CAGL0G02739g		XBP1	Ortholog(s) have DNA-binding transcription factor activity, DNA-binding transcription factor activity, RNA polymerase II-specific activity	1.24732
CAGL0B04169g		MRD1	Ortholog(s) have rRNA primary transcript binding activity	1.24723
CAGL0B01595g			Protein of unknown function	1.24585
CAGL0C05577g		ADY3	Ortholog(s) have role in ascospore wall assembly, ascospore-type prospore membrane assembly, mitochondrion inheritance, sporulation resulting in formation of a cellular spore	1.24475
CAGL0H06237g		LDS1	Ortholog(s) have role in ascospore wall assembly and ascospore wall, prospore membrane localization	1.2415
CAGL0B05137g			Protein of unknown function	1.24059
CAGL0L12738g		SGF11	Ortholog(s) have enzyme activator activity, role in histone deubiquitination, regulation of transcription by RNA polymerase II and DUBm complex, SAGA complex localization	1.23746
CAGL0J02222g		NOP16	Protein of unknown function	1.23351
CAGL0I09086g		ESBP6	Has domain(s) with predicted role in transmembrane transport and integral component of plasma membrane localization	1.23156
CAGL0K03157g	DUR31	DUR3	Putative plasma membrane polyamine transporter	1.23129
CAGL0D00880g		TSR1	Ortholog(s) have ribonucleoprotein complex binding activity	1.23095
CAGL0H06985g		UTP14	Ortholog(s) have role in endonucleolytic cleavage in 5'-ETS of tricistronic rRNA transcript (SSU-rRNA, 5.8S rRNA and LSU-rRNA), more	1.22846
CAGL0J02816g		TPA1	Ortholog(s) have ferrous iron binding, oxidative DNA demethylase activity, peptidyl-proline dioxygenase activity, poly(A) binding activity	1.22707
CAGL0L09449g		MSL1	Ortholog(s) have U2 snRNA binding activity, role in mRNA splicing, via spliceosome and U2-type prespliceosome, spliceosomal complex localization	1.22651
CAGL0D01276g		OPY2	Ortholog(s) have role in fungal-type cell wall biogenesis, mitotic cell cycle G1 arrest in response to pheromone and osmosensory signaling pathway, more	1.22499
CAGL0I07975g		BRX1	Ortholog(s) have 5S rRNA binding, rRNA primary transcript binding activity	1.22344
CAGL0H08019g		RIO2	Ortholog(s) have protein kinase activity and role in maturation of SSU-rRNA from tricistronic rRNA transcript (SSU-rRNA, 5.8S rRNA, LSU-rRNA), positive regulation of RNA import into nucleus	1.22234
CAGL0L10516g		RPF2	Ortholog(s) have role in ribosomal large subunit biogenesis	1.2223
CAGL0M05687g		NPY1	Ortholog(s) have NAD+ diphosphatase activity, role in NADH metabolic process and peroxisome localization	1.2197
CAGL0F05049g		YLR283W	Ortholog of S. cerevisiae : YLR283W, C. albicans SC5314 : C2_04100W_A, C. dubliniensis CD36 : Cd36_18740, C. parapsilosis CDC317: CPAR2_212500 and C. auris B8441 : B9J08_004482	1.21888
CAGL0F01815g			Protein of unknown function	1.21713
CAGL0G04125g		SAG1	Protein with similarity to S. cerevisiae Sag1 agglutinin, involved in cell adhesion; predicted GPI-anchor (1)	1.21706
CaglfMt26	tF(GAA)7mt		Mitochindrial phenylalanine tRNA, has GAA anticodon	1.21437
CAGL0G02871g			Protein of unknown function	1.21437
CAGL0H03773g		RLP7	Ortholog(s) have rRNA primary transcript binding activity	1.21366
CAGL0I08547g		YER156C	Ortholog of S. cerevisiae : YER156C, C. albicans SC5314 : C1_01910W_A, C. dubliniensis CD36 : Cd36_01750, C. parapsilosis CDC317: CPAR2_108260 and C. auris B8441 : B9J08_001589	1.21246
CAGL0H07337g			Protein of unknown function	1.21235
CAGL0L04114g		NAF1	Ortholog(s) have RNA binding activity, role in box H/ACA snoRNP assembly and nucleoplasm, nucleus localization	1.21183
CAGL0G08316g	ARV1	ARV1	Lipid transporter involved in sterol trafficking and transport of glycosylphosphatidylinositol and sphingolipid precursors	1.21172
CAGL0L04950g		ERB1	Ortholog(s) have nucleolus localization	1.21157
CAGL0I03344g		NRP1	Ortholog(s) have cytoplasmic stress granule localization	1.21105
CAGL0L03806g		NOP15	Ortholog(s) have rRNA binding activity and role in maturation of LSU-rRNA from tricistronic rRNA transcript (SSU-rRNA, 5.8S rRNA, LSU-rRNA), ribosomal large subunit biogenesis	1.211
CAGL0I06138g		FAR1	Ortholog(s) have cyclin-dependent protein serine/threonine kinase inhibitor activity	1.21073
CAGL0F08129g	SDA1	SDA1	Ortholog(s) have role in actin cytoskeleton organization, ribosomal large subunit biogenesis, ribosomal large subunit export from nucleus, traversing start control point of mitotic cell cycle and nucleus localization	1.2094
CAGL0B01743g			pseudogene	1.20768
CAGL0K12034g	ENA1	ENA1	Na(+)-ATPase with broad substrate specificity; plays a role in sodium detoxification; highly upregulated by increased osmotic pressure or sodium concentration	1.20729
CAGL0F02948r			ncRNA, Uncharacterized	1.20651
CAGL0I09350g		REI1	Ortholog(s) have role in budding cell bud growth, mitotic cell cycle, nucleocytoplasmic transport, ribosomal large subunit biogenesis and cytoplasm, preribosome, large subunit precursor localization	1.20626
CAGL0G03927g	TPO1_1	TPO1	Putative drug:H+ antiporter, involved in efflux of clotrimazole; required for resistance to clotrimazole and other drugs; involved in virulence	1.20108
CAGL0F02299g		LOC1	Ortholog(s) have mRNA binding activity	1.19876
CAGL0M10197g		MRT4	Ortholog(s) have role in cellular response to drug, nuclear-transcribed mRNA catabolic process, rRNA processing, ribosomal large subunit biogenesis, ribosomal large subunit export from nucleus	1.19473
CAGL0K12144g	FES1	FES1	Putative Hsp70p nucleotide exchange factor; protein abundance decreased in ace2 mutant cells	1.19287
CAGL0K09416g		NCS6	Ortholog(s) have tRNA binding activity, role in protein urmylation, tRNA wobble position uridine thiolation, tRNA wobble uridine modification and cytosol, cytosolic tRNA wobble base thiouridylase complex localization	1.18713
CAGL0H03311g		YGL081W	Ortholog of S. cerevisiae : YGL081W and Saccharomyces cerevisiae S288C : YGL081W	1.1836
CAGL0G03597g	SHO1	SHO1	S. cerevisiae ortholog SHO1 has role in establishment of cell polarity, osmosensory signaling pathway, signal transduction involved in filamentous growth, cellular response to heat; osmosensitivity of CBS138 strain not seen in other strains	1.18312
CAGL0C00737g		UTP13	Ortholog(s) have U3 snoRNA binding activity	1.18258
CAGL0L02519g		AMF1	Has domain(s) with predicted role in transmembrane transport and integral component of plasma membrane localization	1.18236
CAGL0L13354g	TNR1	THI7	Putative nicotinamide transporter; strongly induced under niacin-limiting conditions	1.18213
CAGL0H02937g		UTP18	Ortholog(s) have role in endonucleolytic cleavage in 5'-ETS of tricistronic rRNA transcript (SSU-rRNA, 5.8S rRNA and LSU-rRNA), more	1.18143
CAGL0B04433g		FUR4	Has domain(s) with predicted nucleobase transmembrane transporter activity, transmembrane transporter activity, role in nucleobase transport, transmembrane transport and membrane localization	1.18097
CAGL0C03369g		NOG2	Ortholog(s) have large ribosomal subunit rRNA binding activity and role in regulation of ribosomal subunit export from nucleus, ribosomal large subunit export from nucleus	1.18083
CAGL0K01903g		YDL012C	Ortholog(s) have plasma membrane localization	1.17961
CAGL0G01320g	MSG5	MSG5/YNL053W	Ortholog(s) have MAP kinase tyrosine/serine/threonine phosphatase activity, protein tyrosine phosphatase activity, protein tyrosine/serine/threonine phosphatase activity (1)	1.17909
CAGL0M07687r			ncRNA, Uncharacterized	1.17785
CAGL0J07986g		LTO1	Ortholog(s) have protein binding, bridging activity, role in protein maturation by [4Fe-4S] cluster transfer and Yae1-Lto1 complex, nucleus localization	1.17606
CAGL0F07557g		YJU2	Ortholog(s) have first spliceosomal transesterification activity, role in generation of catalytic spliceosome for first transesterification step and U2-type catalytic step 1 spliceosome localization	1.17549
CAGL0L09251g		HAL1	Ortholog(s) have role in positive regulation of transcription by RNA polymerase II, response to salt stress and cytoplasm localization	1.17543
CAGL0M02717g		SPR2	Predicted GPI-linked cell wall protein	1.16913
CAGL0L13090g	NDT80	NDT80	Ortholog(s) have DNA-binding transcription factor activity, sequence-specific DNA binding activity	1.16581
CAGL0I03080g	URA3	URA3	Orotidine 5'-phosphate decarboxylase, catalyzes a step in pyrimidine biosynthesis; protein abundance decreased in ace2 mutant cells (1)	1.16542
CAGL0A00649g			Protein of unknown function	1.16191
CAGL0M13695g		DYN3	Ortholog(s) have motor activity, role in nuclear migration along microtubule and cytoplasmic dynein complex, cytoplasmic microtubule localization	1.16191
CAGL0E01705g		MDH2	Ortholog(s) have L-malate dehydrogenase activity, role in gluconeogenesis, protein import into peroxisome matrix and cytosol, nuclear periphery localization	1.16006
CAGL0H07667g		PDE1	Ortholog(s) have 3',5'-cyclic-AMP phosphodiesterase activity, 3',5'-cyclic-GMP phosphodiesterase activity, cyclic-nucleotide phosphodiesterase activity	1.15987
CAGL0G09779g		SYC1	Ortholog(s) have mRNA cleavage and polyadenylation specificity factor complex localization	1.15974
CAGL0H04807g		TRM9	Ortholog(s) have tRNA (uracil) methyltransferase activity and role in cellular response to drug, chronological cell aging, regulation of translational elongation, tRNA methylation, tRNA wobble uridine modification	1.15714
CAGL0H09724g		NUG1	Ortholog(s) have GTPase activity, RNA binding activity and role in maturation of LSU-rRNA from tricistronic rRNA transcript (SSU-rRNA, 5.8S rRNA, LSU-rRNA), rRNA processing, response to drug, ribosomal large subunit export from nucleus	1.15566
CAGL0L02871g		NOC2	Ortholog(s) have role in cellular response to biotic stimulus, cellular response to drug, cellular response to starvation and filamentous growth, more	1.15523
CAGL0M07227g		UTP9	Ortholog(s) have U3 snoRNA binding activity and role in maturation of SSU-rRNA from tricistronic rRNA transcript (SSU-rRNA, 5.8S rRNA, LSU-rRNA), positive regulation of transcription by RNA polymerase I	1.15469
CAGL0K01089g		SLX9	Ortholog(s) have role in maturation of SSU-rRNA from tricistronic rRNA transcript (SSU-rRNA, 5.8S rRNA, LSU-rRNA), ribosomal small subunit export from nucleus and 90S preribosome, preribosome, small subunit precursor localization	1.15214
CAGL0A03652g		MAK5	Ortholog(s) have role in maturation of 5.8S rRNA from tricistronic rRNA transcript (SSU-rRNA, 5.8S rRNA, LSU-rRNA), maturation of LSU-rRNA from tricistronic rRNA transcript (SSU-rRNA, 5.8S rRNA and LSU-rRNA), more	1.15199
CAGL0K09614g		KRE33	Ortholog(s) have rRNA cytidine N-acetyltransferase activity, snoRNA binding, tRNA binding activity and role in rRNA acetylation involved in maturation of SSU-rRNA, ribosomal small subunit biogenesis	1.14867
CAGL0B01573g	MTQ2	MTQ2	Ortholog(s) have S-adenosylmethionine-dependent methyltransferase activity, protein methyltransferase activity, role in peptidyl-glutamine methylation, regulation of translation and eRF1 methyltransferase complex localization	1.14664
CAGL0K09042g		TMA16	Ortholog of S. cerevisiae : TMA16, C. albicans SC5314 : C1_09330W_A, C. dubliniensis CD36 : Cd36_08800, C. parapsilosis CDC317 : CPAR2_207530 and C. auris B8441 : B9J08_002306	1.13941
CAGL0F06259g		ARG80	Ortholog(s) have cis-regulatory region sequence-specific DNA binding activity and role in positive regulation of transcription by RNA polymerase II, regulation of arginine biosynthetic process, regulation of arginine catabolic process	1.13869
CAGL0D05016g		RRP15	Ortholog(s) have role in maturation of 5.8S rRNA from tricistronic rRNA transcript (SSU-rRNA, 5.8S rRNA, LSU-rRNA), maturation of LSU-rRNA from tricistronic rRNA transcript (SSU-rRNA, 5.8S rRNA, LSU-rRNA)	1.13847
CAGL0D02706g		RIX1	Ortholog(s) have chromatin binding activity	1.13763
CAGL0J04576g		DPH2	Has domain(s) with predicted role in peptidyl-diphthamide biosynthetic process from peptidyl-histidine and cytoplasm localization	1.13757
CAGL0M05775g		NIP7	Has domain(s) with predicted RNA binding activity	1.13546
CAGL0F04433g	URA7	URA7	CTP synthase	1.13512
CAGL0J00957g		RLP24	Ortholog(s) have ATPase activator activity, role in assembly of large subunit precursor of preribosome, cellular response to drug, ribosomal large subunit biogenesis and nucleolus, preribosome, large subunit precursor localization	1.1299
CAGL0H10384g		RRP42	Ortholog(s) have role in exonucleolytic trimming to generate mature 3'-end of 5.8S rRNA from tricistronic rRNA transcript (SSU-rRNA, 5.8S rRNA, LSU-rRNA), nuclear polyadenylation-dependent tRNA catabolic process, rRNA catabolic process	1.12629
CAGL0E05478g		RPA43	Ortholog(s) have RNA polymerase I activity, role in nucleolar large rRNA transcription by RNA polymerase I, transcription by RNA polymerase I and RNA polymerase I complex localization	1.12565
CAGL0F07337g		CDC20	Ortholog(s) have anaphase-promoting complex binding, ubiquitin ligase activator activity	1.12547
CAGL0G02387g		PXL1	Ortholog(s) have Rho GDP-dissociation inhibitor activity and role in maintenance of cell polarity, regulation of Rho protein signal transduction	1.1253
CAGL0B05126g			Protein of unknown function	1.12127
CAGL0D03608g		GAT2	Has domain(s) with predicted DNA-binding transcription factor activity, sequence-specific DNA binding, zinc ion binding activity and role in regulation of transcription, DNA-templated	1.12127
CAGL0I04664g		FIG1	Ortholog(s) have role in calcium ion import, cell morphogenesis involved in conjugation with cellular fusion, cytogamy and fungal-type cell wall, mating projection membrane, mating projection tip localization	1.12127
CAGL0F04543g			Protein of unknown function	1.12125
CAGL0I02398g		NMD3	Ortholog(s) have large ribosomal subunit rRNA binding, ribosomal large subunit binding activity, role in ribosomal large subunit export from nucleus and cytosol localization	1.12085
CAGL0J06666g		YML108W	Ortholog of S. cerevisiae : YML108W, C. albicans SC5314 : CR_06330C_A, C. dubliniensis CD36 : Cd36_31830, C. parapsilosis CDC317: CPAR2_204870 and C. auris B8441 : B9J08_000809	1.12057
CAGL0K02959g		NEM1	Ortholog(s) have phosphoprotein phosphatase activity and role in negative regulation of phospholipid biosynthetic process, nuclear envelope organization, positive regulation of phosphatidate phosphatase activity, protein dephosphorylation	1.11961
CAGL0L10934g		MOD5	Ortholog(s) have tRNA binding, tRNA dimethylallyltransferase activity, role in tRNA modification, transfer RNA gene-mediated silencing and cytosol, mitochondrion, nucleolus, nucleus localization	1.11739
CAGL0G06248g		MAK16	Ortholog(s) have role in maturation of 5.8S rRNA from tricistronic rRNA transcript (SSU-rRNA, 5.8S rRNA, LSU-rRNA), maturation of LSU-rRNA from tricistronic rRNA transcript (SSU-rRNA, 5.8S rRNA and LSU-rRNA), more	1.11622
CAGL0K05555g		BUD21	Ortholog(s) have U3 snoRNA binding activity	1.11422
CAGL0E01749g	YPS4	YPS1/YLR120C	Putative aspartic protease; member of a YPS gene cluster that is required for virulence in mice; induced in response to low pH and high temperature (1, 2, 3)	1.11385
CAGL0H03685g		CBF5	Ortholog(s) have role in anisotropic cell growth, conidium formation, endocytosis, establishment of cell polarity	1.11073
CAGL0G02783g		SHQ1	Ortholog(s) have unfolded protein binding activity, role in box H/ACA snoRNP assembly and cytosol, nucleoplasm, nucleus localization	1.10927
CAGL0F07579g	CWP1.2	CWP1	Putative GPI-linked cell wall protein	1.10895
CAGL0D05588g		SOF1	Ortholog(s) have role in maturation of SSU-rRNA from tricistronic rRNA transcript (SSU-rRNA, 5.8S rRNA, LSU-rRNA) and nucleolus, small-subunit processome localization	1.10828
CAGL0G03025g		PRP31	Ortholog(s) have role in spliceosomal snRNP assembly and U4/U6 x U5 tri-snRNP complex localization	1.10803
CAGL0I01254g		UBA4	Ortholog(s) have URM1 activating enzyme activity, nitrate reductase (NADPH) activity, protein adenylyltransferase activity, sulfurtransferase activity, thiosulfate sulfurtransferase activity	1.10655
CAGL0D04884g		RRP9	Ortholog(s) have U3 snoRNA binding activity	1.10645
CAGL0B00792g		SRO9	Ortholog(s) have RNA binding activity, role in regulation of translation and cytoplasmic stress granule, polysome localization	1.10413
CAGL0J05412g		LSG1	Ortholog(s) have role in ribosomal large subunit assembly, ribosomal subunit export from nucleus and cytoplasm, cytosolic large ribosomal subunit localization	1.10393
CAGL0A03674g		BMT2	Ortholog(s) have rRNA (adenine) methyltransferase activity and nucleolus localization	1.10378
CAGL0F03927g		GUA1	Ortholog(s) have GMP synthase (glutamine-hydrolyzing) activity and role in GMP biosynthetic process, GMP metabolic process	1.10252
CAGL0D03124g		DRS1	Has domain(s) with predicted ATP binding, helicase activity, nucleic acid binding activity	1.09962
CAGL0M07634g		SOK2	Ortholog(s) have DNA binding, DNA-binding transcription factor activity, sequence-specific DNA binding activity	1.09865
CAGL0G02453g		PTR2	Ortholog(s) have dipeptide transmembrane transporter activity, peptide transmembrane transporter activity, tripeptide transmembrane transporter activity	1.09673
CAGL0I09790g		NOP58	Ortholog(s) have role in endonucleolytic cleavage in 5'-ETS of tricistronic rRNA transcript (SSU-rRNA, 5.8S rRNA and LSU-rRNA), more	1.09582
CAGL0I08987g		ARG4	Has domain(s) with predicted argininosuccinate lyase activity and role in arginine biosynthetic process via ornithine	1.09394
CAGL0B04125g		RPC40	Ortholog(s) have RNA polymerase I activity, RNA polymerase III activity and role in tRNA transcription by RNA polymerase III, transcription by RNA polymerase I, transcription by RNA polymerase III, transposon integration	1.09273
CAGL0D05500g		HGH1	Ortholog of S. cerevisiae : HGH1, C. albicans SC5314 : C4_02050W_A/HGH1, C. dubliniensis CD36 : Cd36_41940, C. parapsilosis CDC317 : CPAR2_400700 and C. auris B8441 : B9J08_001401	1.09102
CAGL0J08184g		ALP1	Ortholog(s) have basic amino acid transmembrane transporter activity and role in basic amino acid transport	1.0907
CAGL0A04015g		NOP56	Ortholog(s) have role in rRNA processing and box C/D snoRNP complex, nucleolus, small-subunit processome localization	1.08807
CAGL0M08756g		EXG2	Putative exo-1,3-beta-glucanase; predicted GPI-anchor	1.08773
CAGL0H04851g		PPZ1	Ortholog(s) have phosphatase activity, protein serine/threonine phosphatase activity and role in cellular protein localization, cellular sodium ion homeostasis, protein dephosphorylation	1.08647
CAGL0E03223g		MTR3	Ortholog(s) have role in U4 snRNA 3'-end processing, exonucleolytic trimming to generate mature 3'-end of 5.8S rRNA from tricistronic rRNA transcript (SSU-rRNA, 5.8S rRNA and LSU-rRNA), more	1.08644
CAGL0I06226g		JJJ2	Ortholog of S. cerevisiae : JJJ2, C. albicans SC5314 : C1_09280W_A, C. dubliniensis CD36 : Cd36_08750, C. parapsilosis CDC317 : CPAR2_803690 and C. auris B8441 : B9J08_004047	1.08551
CAGL0F04983g		DBP9	Ortholog(s) have DNA helicase activity, DNA/RNA helicase activity, RNA helicase activity, role in maturation of LSU-rRNA from tricistronic rRNA transcript (SSU-rRNA, 5.8S rRNA, LSU-rRNA) and nucleolus localization	1.08432
CAGL0E04092g	SIT1	ARN1	Putative siderophore-iron transporter with 14 transmembrane domains; required for iron-dependent survival in macrophages; mRNA levels elevated under iron deficiency conditions; plasma membrane localized	1.08392
CAGL0L13046g		CIA2	Ortholog(s) have role in iron-sulfur cluster assembly and CIA complex localization	1.08301
CAGL0H05555g		SEN54	Ortholog(s) have tRNA-intron endonuclease activity, role in tRNA-type intron splice site recognition and cleavage and mitochondrial outer membrane, tRNA-intron endonuclease complex localization	1.08236
CAGL0J09966g	YDJ1	YDJ1	Putative mitochondrial and ER import protein; protein abundance increased in ace2 mutant cells (1)	1.07932
CAGL0J00253g		MTL1	Putative adhesin-like protein (1)	1.07863
CAGL0C02233g		MXR1	Ortholog(s) have L-methionine-(S)-S-oxide reductase activity, peptide-methionine (S)-S-oxide reductase activity, role in L-methionine salvage from methionine sulphoxide, cellular response to oxidative stress and cytoplasm localization	1.07192
CAGL0B03899g		YJR012C	Ortholog of S. cerevisiae : YJR012C and Saccharomyces cerevisiae S288C : YJR012C	1.0718
CAGL0M03663g		RIM21	Ortholog(s) have role in ascospore formation, cellular response to alkaline pH, cellular response to lithium ion, cellular response to neutral pH, cellular response to pH and filamentous growth, more	1.07036
CAGL0E05522g		YOR342C	Ortholog of S. cerevisiae : YOR342C and Saccharomyces cerevisiae S288C : YOR342C	1.06915
CAGL0E01155g		RPA14	Ortholog(s) have RNA polymerase I activity, role in nucleolar large rRNA transcription by RNA polymerase I, transcription by RNA polymerase I and RNA polymerase I complex localization	1.06841
CAGL0K04257g	RME1	RME1	Ortholog(s) have DNA-binding transcription factor activity, RNA polymerase II-specific, RNA polymerase II cis-regulatory region sequence-specific DNA binding activity	1.06497
CAGL0H08415g		RPC11	Ortholog(s) have role in tRNA 3'-trailer cleavage	1.06497
CAGL0C04279g		RER2	Ortholog(s) have dehydrodolichyl diphosphate synthase activity, prenyltransferase activity and role in dolichol biosynthetic process, endoplasmic reticulum to Golgi vesicle-mediated transport, protein glycosylation	1.06237
CAGL0L10846g		BUD23	Ortholog(s) have rRNA (guanine) methyltransferase activity	1.06185
CAGL0J10010g		GCD10	Ortholog(s) have tRNA (adenine-N1-)-methyltransferase activity, role in tRNA methylation and nucleus, tRNA (m1A) methyltransferase complex localization	1.06178
CAGL0J02508g	AWP1		Adhesin-like protein; identified in cell wall extracts by mass spectrometry; belongs to adhesin cluster VI; predicted GPI anchor (1, 2)	1.05888
CAGL0K00759g	ZPR1	ZPR1	Protein with similarity to M. musculus zinc finger protein Zpr1p	1.05816
CAGL0H09262g		MNT3	Has domain(s) with predicted transferase activity, transferring glycosyl groups activity and role in protein glycosylation	1.05673
CAGL0M13519g		HAS1	Ortholog(s) have RNA binding, RNA helicase activity, RNA-dependent ATPase activity	1.05443
CAGL0L08976g		SPB4	Has domain(s) with predicted ATP binding, helicase activity, nucleic acid binding activity	1.0542
CAGL0C04741g	SOD1	SOD1	Cytosolic copper-zinc superoxide dismutase	1.05403
CAGL0J10978g		GIC2	Ortholog(s) have GTPase activator activity, Rho GTPase binding, phosphatidylinositol-4,5-bisphosphate binding activity	1.05326
CAGL0H02563g		HOR7	Predicted GPI-linked protein (1)	1.05309
CAGL0D02596g		PSF3	Ortholog(s) have role in DNA-dependent DNA replication, double-strand break repair via break-induced replication, mitotic DNA replication initiation	1.05126
CAGL0J05698g		RPC31	Ortholog(s) have RNA polymerase III activity, role in tRNA transcription by RNA polymerase III, transcription initiation from RNA polymerase III promoter and RNA polymerase III complex localization	1.05112
CAGL0E05874g		BMS1	Ortholog(s) have GTP binding, GTPase activity, U3 snoRNA binding activity	1.05004
CAGL0A04257g		TOD6	Ortholog(s) have sequence-specific DNA binding activity and role in regulation of transcription by RNA polymerase II	1.04953
CAGL0L01111g		SFA1	Has domain(s) with predicted S-(hydroxymethyl)glutathione dehydrogenase activity, oxidoreductase activity, transferase activity, transferring acyl groups other than amino-acyl groups, zinc ion binding activity	1.04672
CAGL0G08778g		RRT14	Ortholog of S. cerevisiae : RRT14, C. albicans SC5314 : C3_01430W_A, C. dubliniensis CD36 : Cd36_81360, C. parapsilosis CDC317 : CPAR2_503790 and C. auris B8441 : B9J08_000179	1.04666
CAGL0I03366g		FAP7	Ortholog(s) have ATP binding, ATPase activity, adenylate kinase activity	1.04641
CAGL0D02222g		MNE1	Ortholog(s) have role in Group I intron splicing, mitochondrial mRNA processing and mitochondrial matrix, ribonucleoprotein complex localization	1.04553
CAGL0F06237g		MCM1	Ortholog(s) have DNA binding, DNA replication origin binding, DNA-binding transcription activator activity, RNA polymerase II-specific, DNA-binding transcription factor activity and RNA polymerase II-specific, more	1.04509
CAGL0G00858g		MID2	Ortholog(s) have transmembrane signaling receptor activity	1.04449
CAGL0I02376g		NOP19	Has domain(s) with predicted role in ribosomal small subunit biogenesis and 90S preribosome localization	1.04318
CAGL0M03751g		TRF5	Ortholog(s) have RNA adenylyltransferase activity, polynucleotide adenylyltransferase activity, ribosomal large subunit binding activity	1.04249
CAGL0C02211g	UTR2	UTR2	Putative glycoside hydrolase of the Crh family; predicted GPI-anchor	1.04239
CAGL0J01023g		TAD2	Ortholog(s) have tRNA-specific adenosine deaminase activity and role in tRNA modification	1.04157
CAGL0L06314g		ARX1	Ortholog(s) have role in ribosomal large subunit export from nucleus and cytoplasm, nucleolus, nucleoplasm, nucleus, preribosome, large subunit precursor localization	1.04043
CAGL0M10263g		YCL002C	Protein of unknown function	1.04035
CAGL0L08206g		RRP43	Ortholog(s) have role in exonucleolytic trimming to generate mature 3'-end of 5.8S rRNA from tricistronic rRNA transcript (SSU-rRNA, 5.8S rRNA, LSU-rRNA) and mRNA processing, more	1.03752
CAGL0M11836g		POP5	Ortholog(s) have RNA binding, ribonuclease MRP activity, ribonuclease P activity	1.03726
CAGL0H07557g		FZF1	Ortholog(s) have DNA-binding transcription activator activity, RNA polymerase II-specific, RNA polymerase II cis-regulatory region sequence-specific DNA binding activity	1.03585
CAGL0G10109g		RPC82	Ortholog(s) have RNA polymerase III activity, role in tRNA transcription by RNA polymerase III and RNA polymerase III complex localization	1.03523
CAGL0J06402g		LYS20	Ortholog(s) have homocitrate synthase activity, role in DNA repair, histone displacement, lysine biosynthetic process via aminoadipic acid and nucleus localization	1.03516
CAGL0M12793g			Protein of unknown function	1.03483
CAGL0M00682g		YLR446W	Has domain(s) with predicted ATP binding, glucose binding, hexokinase activity, phosphotransferase activity, alcohol group as acceptor activity and role in carbohydrate metabolic process, cellular glucose homeostasis	1.03468
CAGL0B04235g	SCP120		Protein with a predicted role in maintenance of ploidy	1.0338
CAGL0G01738g		PIL1	Protein of unknown function	1.03339
CAGL0F03333g		RRN9	Ortholog(s) have RNA polymerase I general transcription initiation factor activity, TBP-class protein binding activity and role in nucleolar large rRNA transcription by RNA polymerase I	1.03338
CAGL0G01991g		NOB1	Protein of unknown function	1.03122
CAGL0G08910g		FLX1	Ortholog(s) have FAD transmembrane transporter activity, role in FAD transport and mitochondrion localization	1.03101
CAGL0L00341g		EBP2	Ortholog(s) have role in nuclear division, rRNA processing, ribosomal large subunit biogenesis and nuclear periphery, nucleolus, preribosome, large subunit precursor localization	1.02914
CAGL0M03366g			Protein of unknown function	1.02855
CAGL0L11088g		YOR283W	Ortholog(s) have phosphatase activity and role in dephosphorylation	1.02816
CAGL0I10125g			Protein of unknown function	1.02752
CAGL0L11176g		OGG1	Ortholog(s) have oxidized purine nucleobase lesion DNA N-glycosylase activity and role in DNA repair, base-excision repair, AP site formation, error-free translesion synthesis, telomere maintenance via telomerase	1.02704
CAGL0D05060g		PPT1	Has domain(s) with predicted hydrolase activity	1.02653
CAGL0H01903r	Y(GUA)2		tRNA-Tyr, predicted by tRNAscan-SE; GUA anticodon	1.02172
CAGL0M05871r			ncRNA, Uncharacterized	1.02172
CAGL0M01210g		IPI1	Ortholog(s) have role in rRNA processing and Rix1 complex, nuclear heterochromatin localization	1.01937
CAGL0G00924g	GLM5	SGD1	Gene used for molecular typing of C. glabrata strain isolates	1.01741
CAGL0M06875g		SSN8	Ortholog(s) have RNA polymerase II core promoter sequence-specific DNA binding, cyclin-dependent protein serine/threonine kinase regulator activity	1.0157
CAGL0A01628g	MIG1	MIG1	Transcriptional regulatory protein	1.0152
CAGL0D04180g		UTP25	Ortholog(s) have U3 snoRNA binding, rRNA binding activity and role in maturation of SSU-rRNA from tricistronic rRNA transcript (SSU-rRNA, 5.8S rRNA, LSU-rRNA), ribosomal small subunit biogenesis	1.01344
CAGL0H09064g	FUR1	FUR1	Putative uracil phosphoribosyltransferase	1.0133
CAGL0L05170g		RRP-14	Ortholog(s) have role in ribosomal large subunit biogenesis, ribosomal small subunit biogenesis and nucleolus localization	1.01166
CAGL0B00836g		MXR2	Ortholog(s) have peptide-methionine (R)-S-oxide reductase activity, role in cellular response to oxidative stress and mitochondrion localization	1.01028
CAGL0J10802g		NOP10	Ortholog(s) have RNA binding activity, role in cleavage involved in rRNA processing, rRNA pseudouridine synthesis, snRNA pseudouridine synthesis and box H/ACA snoRNP complex, nucleolus localization	1.0098
CAGL0L08756g		RRP-12	Ortholog(s) have role in maturation of SSU-rRNA from tricistronic rRNA transcript (SSU-rRNA, 5.8S rRNA, LSU-rRNA) and nucleus, preribosome, small subunit precursor localization	1.00963
CAGL0J03256g		PTP3	Ortholog(s) have MAP kinase tyrosine phosphatase activity, protein tyrosine phosphatase activity	1.00707
CAGL0M06897g		EFM6	Ortholog of S. cerevisiae : EFM6 and Saccharomyces cerevisiae S288C : YNL024C	1.00445
CAGL0M00132g	EPA12	FLO1	Putative adhesin-like cell wall protein; belongs to adhesin cluster I	1.00431
CAGL0K02497g	TIF6	TIF6	Translation initiation factor 6 (eIF6)	1.00154
CAGL0J11286g		IPI3	Ortholog(s) have chromatin binding activity	1.00126
CAGL0M05269g		AIM4	Ortholog(s) have cytoplasm localization	1.00097
CAGL0I03234g		SNU13	Ortholog(s) have RNA binding, U3 snoRNA binding, U4 snRNA binding activity	1.00031

## Sheet: Table S2
Table S2. List of genes downregulated in the C. glabrata elm1Δ strain
Gene ID	Gene name	S. cerevisiae orthologue	Description	log2 Fold change
CAGL0G07645g			Protein of unknown function	-5.64318
CAGL0G09625g			Protein of unknown function	-4.96506
CAGL0I10076r	tA(AGC)7		tRNA-Ala, predicted by tRNAscan-SE; AGC anticodon	-4.64311
CAGL0B00116g			Protein of unknown function	-4.48508
CAGL0M13167g		ELM1	Ortholog(s) have protein serine/threonine kinase activity	-4.25692
CAGL0L07095r			ncRNA, Uncharacterized	-4.22809
CAGL0L07568g			Protein of unknown function	-4.22809
CAGL0E01353g		ZRT2	Putative high-affinity zinc transporter; gene is downregulated in azole-resistant strain	-4.00674
CAGL0J00451g		TDH3	Putative glyceraldehyde-3-phosphate dehydrogenase; protein differentially expressed in azole resistant strain; expression downregulated in biofilm vs planktonic cell culture	-3.8895
CAGL0L13332g	EPA13	FLO9	Sub-telomerically encoded lectin-like adhesin with a role in cell adhesion; contains multiple tandem repeats; predicted GPI-anchor; belongs to adhesin cluster I	-3.80711
CAGL0K04301g		FMP48	Putative mitochondrial Ser/Thr protein kinase; gene is upregulated in azole-resistant strain	-3.69258
CAGL0F07205r	tW(CCA)3		tRNA-Trp, predicted by tRNAscan-SE; CCA anticodon	-3.64317
CAGL0I10032r	tN(GUU)6		tRNA-Asn, predicted by tRNAscan-SE; GUU anticodon	-3.64317
CAGL0J03410r	tI(AAU)4		tRNA-Ile, predicted by tRNAscan-SE; AAU anticodon	-3.64317
CAGL0K09174r	tS(CGA)1		tRNA-Ser, predicted by tRNAscan-SE; CGA anticodon	-3.64317
CAGL0L01595r	tY(GUA)6		tRNA-Tyr, predicted by tRNAscan-SE; GUA anticodon	-3.64317
CAGL0M09779g	CTS1	CTS1	Putative endochitinase with a predicted role in cell separation	-3.28754
CAGL0K10868g	CTA1	CTA1	Putative catalase A; gene is downregulated in azole-resistant strain; regulated by oxidative stress and glucose starvation; protein abundance increased in ace2 mutant cells	-3.2461
CAGL0F04895g		GPH1	Ortholog(s) have glycogen phosphorylase activity, role in glycogen catabolic process, response to heat and cell surface, cytoplasm, hyphal cell wall localization	-3.07814
CAGL0H02695g		GLG1	Ortholog(s) have glycogenin glucosyltransferase activity and role in glycogen biosynthetic process	-3.04817
CAGL0I10384g	TPO3	TPO2	Predicted polyamine transporter of the major facilitator superfamily; required for azole resistance	-3.00815
CAGL0D02530g	EGT2		Putative endoglucanase; glycoside hydrolase; predicted GPI-anchor	-2.9806
CAGL0K07337g		HSP30	Has domain(s) with predicted ion channel activity, role in ion transport and membrane localization	-2.95518
CAGL0A04532r			ncRNA, Uncharacterized	-2.86359
CAGL0B01875g		COX26	Ortholog(s) have mitochondrial inner membrane, mitochondrial respirasome, mitochondrial respiratory chain complex IV localization	-2.83392
CAGL0I07837g		MHF1	Ortholog(s) have role in cellular response to DNA damage stimulus and FANCM-MHF complex localization	-2.82191
CAGL0J01994r			U4 snRNA	-2.78554
CAGL0K07458g		YPK1	Ortholog(s) have protein serine/threonine kinase activity	-2.78491
CAGL0B02981g		MNT3	Protein of unknown function	-2.75251
CAGL0I00550g		YLR297L	Ortholog of S. cerevisiae : YLR297W and Saccharomyces cerevisiae S288C : YLR297W	-2.69082
CAGL0H10076g		YRO2	Ortholog(s) have plasma membrane localization	-2.68509
CAGL0B00110g	AWP8		Putative adhesin-like protein; GPI-anchored; belongs to adhesin cluster V; ORF appears artificially broken into fragments due to sequencing errors but the gene is likely protein-coding based on mass spectrometry data (1, 2)	-2.66875
CAGL0H04983g	PSA1	PSA1	Putative mannose-1-phosphate guanyltransferase	-2.6523
CAGL0A03762r	tH(GUG)1		tRNA-His, predicted by tRNAscan-SE; GUG anticodon	-2.64323
CAGL0D06358r	tR(UCU)3		tRNA-Arg, predicted by tRNAscan-SE; UCU anticodon	-2.64323
CAGL0E00825r	tQ(UUG)2		tRNA-Gln, predicted by tRNAscan-SE; UUG anticodon	-2.64323
CAGL0F03355r	tQ(CUG)1		tRNA-Gln, predicted by tRNAscan-SE; CUG anticodon	-2.64323
CAGL0G06644g			Protein of unknown function	-2.64323
CAGL0H02629r	tA(AGC)3		tRNA-Ala, predicted by tRNAscan-SE; AGC anticodon	-2.64323
CAGL0H05467r	tL(UAA)2		tRNA-Leu, predicted by tRNAscan-SE; UAA anticodon	-2.64323
CAGL0I03278r	tM(CAU)4		tRNA-Met, predicted by tRNAscan-SE; CAU anticodon	-2.64323
CAGL0J01826r	tK(CUU)7		tRNA-Lys, predicted by tRNAscan-SE; CUU anticodon	-2.64323
CAGL0J06644r	tQ(CUG)2		tRNA-Gln, predicted by tRNAscan-SE; CUG anticodon	-2.64323
CAGL0K11484g			Protein of unknown function	-2.64323
CAGL0J03080g		RGI1	Ortholog(s) have role in energy reserve metabolic process and cell periphery localization	-2.62664
CAGL0M03377g		GLC3	Ortholog(s) have 1,4-alpha-glucan branching enzyme activity and role in glycogen biosynthetic process	-2.47059
CAGL0I01100g	GCY1	GCY1	Ortholog(s) have alditol:NADP+ 1-oxidoreductase activity, aldo-keto reductase (NADP) activity, glycerol dehydrogenase [NAD(P)+] activity, mRNA binding, oxidoreductase activity	-2.42398
CAGL0K02145g		COM2	Ortholog(s) have role in cellular response to acetate, cellular response to drug, regulation of transcription from RNA polymerase II promoter in response to stress	-2.37784
CAGL0L09108g		PDH1	Ortholog(s) have role in propionate metabolic process and mitochondrion localization	-2.37322
CAGL0K02277g		DSE1	Ortholog(s) have G-protein beta/gamma-subunit complex binding, mitogen-activated protein kinase kinase kinase binding activity	-2.35847
CAGL0J01595g	GLM6	CMR3	Gene used for molecular typing of C. glabrata strain isolates	-2.3569
CAGL0I07249g		BAG7	Putative GTPase-activating protein involved in cell wall and cytoskeleton homeostasis; gene is upregulated in azole-resistant strain	-2.34434
CAGL0I06050g	INO1	INO1	Putative inositol 1-phosphate synthase; regulated by the transcriptional activators Ino2p and Ino4p; protein differentially expressed in azole resistant strain	-2.33887
CAGL0E02915g		SCW11/YGL028C	Putative adhesin-like protein	-2.31644
CAGL0B03014g		MNT3/YIL014W	Has domain(s) with predicted transferase activity, transferring glycosyl groups activity and role in protein glycosylation	-2.31255
CAGL0H01177g		DPP1	Ortholog(s) have diacylglycerol diphosphate phosphatase activity, phosphatidate phosphatase activity, role in farnesol biosynthetic process, phospholipid metabolic process and fungal-type vacuole membrane localization (1)	-2.30112
CAGL0J06050g		YGP1	Ortholog(s) have role in cell wall assembly and extracellular region localization	-2.27237
CAGL0J05060g	ZAP1	ZAP1	Ortholog(s) have DNA-binding transcription factor activity, RNA polymerase II-specific, RNA polymerase II regulatory region sequence-specific DNA binding, zinc ion binding activity	-2.26427
CAGL0E06424g		MCR1	Ortholog(s) have cytochrome-b5 reductase activity, acting on NAD(P)H activity and role in cellular response to oxidative stress, ergosterol biosynthetic process	-2.24352
CAGL0H01111g		YDR286C	Ortholog of S. cerevisiae : YDR286C, C. albicans SC5314 : C3_03200C_A, C. dubliniensis CD36 : Cd36_83160, C. parapsilosis CDC317 : CPAR2_101820 and Candida tenuis NRRL Y-1498 : CANTEDRAFT_113333	-2.2304
CAGL0M11000g		EGO4	Ortholog(s) have cytosol localization	-2.21952
CAGL0G08602g		RPI1	Ortholog(s) have GTPase regulator activity, role in Ras protein signal transduction, fungal-type cell wall biogenesis, positive regulation of transcription by RNA polymerase II and nucleus localization	-2.2186
CAGL0A01474g		SCW11/YGL028C	Ortholog(s) have cell surface, extracellular region, fungal-type cell wall localization	-2.21378
CAGL0E05566g		TYE7	Ortholog(s) have DNA-binding transcription factor activity, sequence-specific DNA binding activity	-2.20159
CAGL0E01837g	YPS9		Putative aspartic protease; predicted GPI-anchor; member of a YPS gene cluster that is required for virulence in mice; expression induced at high temperature	-2.20136
CAGL0F04719g		GSY2	Ortholog(s) have glycogen (starch) synthase activity, role in glycogen biosynthetic process and cytoplasm localization	-2.16788
CAGL0H04037g		GAC1	Ortholog(s) have heat shock protein binding, protein phosphatase regulator activity, role in mitotic spindle assembly checkpoint, response to heat and protein phosphatase type 1 complex localization	-2.16673
CAGL0F00209g		TNA1	Has domain(s) with predicted role in transmembrane transport and integral component of membrane localization	-2.15758
CAGL0I05082g		PIN4	Has domain(s) with predicted nucleic acid binding, nucleotide binding activity	-2.15291
CAGL0I05148g	DLD1	DLD1	D-lactate ferricytochrome C oxidoreductase	-2.14646
CAGL0M02167g		PRM4	Ortholog of S. cerevisiae : PRM4 and Saccharomyces cerevisiae S288C : YPL156C	-2.12971
CAGL0A02299g			Protein of unknown function	-2.11315
CAGL0K11462g		HTB1	Ortholog(s) have DNA binding activity, role in chromatin assembly or disassembly, negative regulation of transcription by RNA polymerase II, postreplication repair and nuclear nucleosome, replication fork protection complex localization (1)	-2.08034
CAGL0I00902g		GAT2	Has domain(s) with predicted DNA-binding transcription factor activity, sequence-specific DNA binding, zinc ion binding activity and role in regulation of transcription, DNA-templated	-2.05388
CAGL0I03806g		BPL1	Ortholog(s) have biotin-[acetyl-CoA-carboxylase] ligase activity, biotin-[pyruvate-carboxylase] ligase activity, biotin-protein ligase activity and role in protein biotinylation	-2.05124
CAGL0H02585g		GAD1	Ortholog(s) have glutamate decarboxylase activity and role in cellular response to oxidative stress, glutamate catabolic process	-2.03829
CAGL0E05610g		PYK2	Ortholog(s) have pyruvate kinase activity, role in canonical glycolysis, pyruvate biosynthetic process, pyruvate metabolic process and mitochondrion localization	-2.03448
CAGL0C04136g		HHF1	Ortholog(s) have role in histone H3-K79 methylation, sexual sporulation resulting in formation of a cellular spore, transfer RNA gene-mediated silencing and nucleus, replication fork protection complex localization (1)	-2.02874
CAGL0F00605g	GLK1	EMI2	Aldohexose specific glucokinase	-2.02283
CAGL0G05764g		RHO5	Has domain(s) with predicted GTP binding, GTPase activity and role in intracellular protein transport, nucleocytoplasmic transport, protein transport, signal transduction, small GTPase mediated signal transduction (1)	-2.02086
CAGL0J00429g	COX6	COX6	Cytochrome c oxidase subunit VI	-1.99968
CAGL0J01551r	tV(AAC)8		tRNA-Val, predicted by tRNAscan-SE; AAC anticodon	-1.97826
CAGL0H08778g		PUF2	Ortholog(s) have mRNA binding activity and role in nuclear-transcribed mRNA catabolic process, deadenylation-dependent decay	-1.97759
CAGL0D04686g		AXL1	Ortholog(s) have metalloendopeptidase activity and role in axial cellular bud site selection, cytogamy, peptide mating pheromone maturation involved in positive regulation of conjugation with cellular fusion	-1.97662
CAGL0K11440g		HTA1	Ortholog(s) have role in DNA repair, mitotic chromosome condensation, negative regulation of transcription by RNA polymerase II, positive regulation of DNA repair, protein localization to kinetochore, transfer RNA gene-mediated silencing	-1.96778
CAGL0G09603g		YOR186W	Putative protein; gene is upregulated in azole-resistant strain	-1.95667
CAGL0K04609g		VHT1	Has domain(s) with predicted role in transmembrane transport and integral component of plasma membrane localization	-1.95649
CAGL0K08624g	HAP4	HAP4	Component of CCAAT-binding factor complex that functions as transcription factor; regulates expression of respiratory genes and genes involved in iron homeostasis	-1.95548
CAGL0A02233g	HXT4/6/7	HXT6	Ortholog(s) have glucose transmembrane transporter activity and membrane, plasma membrane localization	-1.95043
CAGL0G05830g		CRP1	Ortholog(s) have DNA binding activity	-1.94823
CAGL0H09834g		HHF2	Has domain(s) with predicted DNA binding, protein heterodimerization activity, role in DNA-templated transcription, initiation, nucleosome assembly and nucleosome, nucleus localization	-1.93313
CAGL0H00572g		TDA4	Has domain(s) with predicted integral component of membrane localization	-1.92487
CAGL0J04268g		ACH1	Ortholog(s) have CoA-transferase activity, acetate CoA-transferase activity, hydrolase activity, acting on ester bonds activity, role in propionate metabolic process, methylcitrate cycle and mitochondrion localization	-1.92142
CAGL0C02893g		HRK1	Ortholog(s) have protein serine/threonine kinase activity and role in cellular ion homeostasis, negative regulation of transcription by RNA polymerase II, regulation of nitrogen utilization	-1.88155
CAGL0M02343g		ATG5	Ortholog(s) have Atg8 ligase activity, enzyme activator activity	-1.87526
CAGL0G05896g		DSE2	Putative adhesin-like protein	-1.85483
CAGL0K03421g		PGM2	Ortholog(s) have phosphoglucomutase activity	-1.84525
CAGL0B02970g	BMT5		Beta mannosyltransferase	-1.83596
CAGL0K10626g		GSY3	Ortholog(s) have glycogen (starch) synthase activity and role in glycogen biosynthetic process	-1.83329
CAGL0C02827g		DSE3	Ortholog of S. cerevisiae : DSE3 and Saccharomyces cerevisiae S288C : YOR264W	-1.80806
CAGL0B01078g		YLR177W	Putative protein; gene is upregulated in azole-resistant strain	-1.80527
CAGL0F08745g		STF2	Ortholog(s) have role in cellular response to desiccation and cytoplasm localization	-1.79267
CAGL0G08844g	ZCF17	ASG1	Ortholog(s) have role in filamentous growth, filamentous growth of a population of unicellular organisms, positive regulation of transcription by RNA polymerase II, regulation of filamentous growth of a population of unicellular organisms	-1.79027
CAGL0C00275g	HSP31	HSP31	Putative cysteine protease; protein differentially expressed in azole resistant strain; gene is upregulated in azole-resistant strain	-1.78953
CAGL0I10450g	PEX4	PEX4	Ortholog(s) have ubiquitin-protein transferase activity, role in peroxisome organization, protein autoubiquitination, protein import into peroxisome matrix, receptor recycling, protein monoubiquitination and peroxisome localization	-1.78562
CAGL0I04994g	MET6	MET6	5-methyltetrahydropteroyltriglutamate homocysteine methyltransferase; protein abundance increased in ace2 mutant cells	-1.77866
CAGL0F08261g		ENO1	Ortholog(s) have high molecular weight kininogen binding, phosphopyruvate hydratase activity, protein-glutamine gamma-glutamyltransferase activity	-1.77776
CAGL0I05060g		DOT6	Ortholog(s) have sequence-specific DNA binding activity and role in chromatin silencing at rDNA, chromatin silencing at telomere, regulation of transcription by RNA polymerase II, transfer RNA gene-mediated silencing	-1.76482
CAGL0J07568g		LAP3	Ortholog(s) have RNA polymerase II cis-regulatory region sequence-specific DNA binding, cysteine-type peptidase activity, double-stranded DNA binding, mRNA binding, single-stranded DNA binding activity	-1.74958
CAGL0B02431g		NDI1	Ortholog(s) have NADH dehydrogenase (ubiquinone) activity and role in NADH oxidation, chronological cell aging, mitochondrial electron transport, NADH to ubiquinone, positive regulation of apoptotic process	-1.72864
CAGL0D06688g	ALD4	ALD4	Ortholog(s) have aldehyde dehydrogenase (NAD+) activity, aldehyde dehydrogenase [NAD(P)+] activity and role in NADPH regeneration, acetate biosynthetic process, ethanol metabolic process, pyruvate metabolic process	-1.72833
CAGL0M11902g		FUN19	Ortholog of S. cerevisiae : FUN19 and Saccharomyces cerevisiae S288C : YAL034C	-1.72455
CAGL0H09856g		HHT2	Ortholog(s) have role in cellular response to DNA damage stimulus, regulation of extent of heterochromatin assembly	-1.72209
CAGL0B03663g		CIT2	Ortholog(s) have citrate (Si)-synthase activity, role in citrate metabolic process and cytoplasm, peroxisome localization	-1.7199
CAGL0B02475g	PHO84	PHO84	Ortholog(s) have inorganic phosphate transmembrane transporter activity, manganese ion transmembrane transporter activity, selenite:proton symporter activity	-1.71973
CAGL0C04411g		HTA2	Ortholog(s) have role in DNA repair and replication fork protection complex localization	-1.71725
CAGL0C00110g	EPA6	FLO1	Sub-telomerically encoded adhesin with a role in cell adhesion; binds to ligands containing a terminal galactose residue; expressed during murine urinary tract infection, biofilm-upregulated; belongs to adhesin cluster I (1, 2, 3, 4, 5, 6)	-1.70584
CAGL0B00105g			Protein of unknown function	-1.69822
CAGL0C04114g	HHT2	HHT1	Ortholog(s) have role in cellular response to DNA damage stimulus, global genome nucleotide-excision repair, rRNA transcription and regulation of extent of heterochromatin assembly, more	-1.69512
CAGL0E01793g	YPS6	YPS1	Putative aspartic protease; predicted GPI-anchor; member of a YPS gene cluster that is required for virulence in mice; expression induced at high temperature	-1.69278
CAGL0F04521g		ECM13	Ortholog of S. cerevisiae : ECM13 and Saccharomyces cerevisiae S288C : YBL043W	-1.69219
CAGL0I10516g		YGR130C	Ortholog(s) have role in fungal-type cell wall organization, pathogenesis and eisosome, integral component of plasma membrane, membrane raft localization	-1.69018
CAGL0I05934g		YJL144W	Ortholog(s) have ubiquitin-protein transferase regulator activity and role in cellular response to water deprivation, stress-induced homeostatically regulated protein degradation pathway	-1.68098
CAGL0C03223g		SDH2	Putative iron-sulfur protein subunit of succinate dehydrogenase; gene is downregulated in azole-resistant strain	-1.6781
CAGL0L06160g		COX4	Ortholog(s) have cytochrome-c oxidase activity, zinc ion binding activity and role in mitochondrial electron transport, cytochrome c to oxygen	-1.67529
CAGL0H04873g		STP3	Ortholog(s) have sequence-specific DNA binding activity and role in filamentous growth	-1.66386
CAGL0G07711g		MIC60	Protein of unknown function	-1.65783
CAGL0M03564r			ncRNA, Uncharacterized	-1.65522
CAGL0F03839g		YMR209C	Ortholog of S. cerevisiae : YMR209C, C. albicans SC5314 : C1_09520C_A, C. dubliniensis CD36 : Cd36_08980, C. parapsilosis CDC317: CPAR2_301660 and C. auris B8441 : B9J08_005530	-1.64942
CAGL0J09922g		SUN4	Ortholog(s) have glucan endo-1,3-beta-D-glucosidase activity	-1.6408
CAGL0H00506g	ATP2	ATP2	F1F0-ATPase complex, F1 beta subunit; expression upregulated in biofilm vs planktonic cell culture; protein abundance decreased in ace2 mutant cells	-1.62874
CAGL0H08888g		FLC3	Ortholog(s) have role in heme transport, sphingolipid biosynthetic process and cytoplasmic vesicle, endoplasmic reticulum localization	-1.62795
CAGL0L10362g		YOR062C	Ortholog of S. cerevisiae : YOR062C and Saccharomyces cerevisiae S288C : YOR062C	-1.61547
CAGL0L02013g		IXR1	Ortholog(s) have damaged DNA binding, sequence-specific DNA binding activity and role in cellular response to hypoxia, negative regulation of transcription by RNA polymerase II, regulation of nucleotide-excision repair	-1.61462
CAGL0G08712g		KGD1	Ortholog(s) have mitochondrial nucleoid, mitochondrial oxoglutarate dehydrogenase complex localization	-1.61408
CAGL0F01529g		MEF1	Ortholog(s) have role in mitochondrial translation and mitochondrion localization	-1.6064
CAGL0K02409g		ATP20	Ortholog(s) have proton-transporting ATP synthase activity, rotational mechanism activity and role in ATP synthesis coupled proton transport, cristae formation, protein complex oligomerization	-1.60583
CAGL0G07315g		RCF1	Ortholog(s) have role in mitochondrial respirasome assembly, mitochondrial respiratory chain complex IV assembly and integral component of mitochondrial inner membrane, mitochondrial respirasome, mitochondrion, plasma membrane localization	-1.60473
CAGL0G02849g		UIP4	Ortholog(s) have endoplasmic reticulum, nuclear envelope localization	-1.60382
CAGL0G05269g		FMP16	Putative mitochondrial protein; gene is downregulated in azole-resistant strain	-1.60125
CAGL0F04631g		MOH1	Ortholog of S. cerevisiae : MOH1, C. albicans SC5314 : C4_03430W_A/MOH1, C. dubliniensis CD36 : Cd36_43220, C. parapsilosis CDC317 : CPAR2_403470 and C. auris B8441 : B9J08_003595	-1.57712
CAGL0G05698g	GDH2	GDH2	Ortholog(s) have glutamate dehydrogenase (NAD+) activity and role in nitrogen compound metabolic process	-1.57643
CAGL0E06380g		NNR2	Ortholog(s) have ATP-dependent NAD(P)H-hydrate dehydratase activity and role in nicotinamide nucleotide metabolic process	-1.57585
CAGL0E02871g		FNT1	Ortholog(s) have methionyl-tRNA formyltransferase activity, role in conversion of methionyl-tRNA to N-formyl-methionyl-tRNA and mitochondrion localization	-1.56221
CAGL0H06699g		GUT2	Ortholog(s) have glycerol-3-phosphate dehydrogenase (quinone) activity and role in NADH oxidation, glycerol metabolic process, replicative cell aging	-1.55173
CAGL0F00363g	OPI3	OPI3	Ortholog(s) have phosphatidyl-N-dimethylethanolamine N-methyltransferase activity, phosphatidyl-N-methylethanolamine N-methyltransferase activity and role in cleistothecium development, phosphatidylcholine biosynthetic process (2)	-1.5513
CAGL0C03740g		MIT1	Protein of unknown function	-1.54952
CAGL0H02387g		TPS3	Putative trehalose-6-phosphate synthase/phosphatase subunit; gene is upregulated in azole-resistant strain	-1.54879
CAGL0L01089g	GLT1	GLT1	Ortholog(s) have glutamate synthase (NADH) activity and role in L-glutamate biosynthetic process, ammonia assimilation cycle, invasive filamentous growth	-1.53504
CAGL0M12474g		YIL055C	Ortholog of S. cerevisiae : YIL055C and Saccharomyces cerevisiae S288C : YIL055C	-1.53452
CAGL0C02519g		MIG3	Ortholog(s) have DNA-binding transcription repressor activity, RNA polymerase II-specific, RNA polymerase II cis-regulatory region sequence-specific DNA binding activity	-1.53098
CAGL0M00374g		MET5	Ortholog(s) have sulfite reductase (NADPH) activity, role in hydrogen sulfide biosynthetic process, sulfate assimilation, sulfur amino acid biosynthetic process and cytoplasmic stress granule, sulfite reductase complex (NADPH) localization	-1.52555
CAGL0L06094g	STR3	STR3	Putative cystathionine beta-lyase; gene is upregulated in azole-resistant strain	-1.51315
CAGL0L08008g		PMP1	Ortholog(s) have enzyme regulator activity, role in positive regulation of ATPase activity and membrane, plasma membrane localization	-1.51277
CAGL0F04125g		YBL029W	Ortholog of S. cerevisiae : YBL029W, C. albicans SC5314 : C1_13600W_A, C. parapsilosis CDC317 : CPAR2_201430, C. auris B8441 : B9J08_000642 and Candida tenuis NRRL Y-1498 : CANTEDRAFT_136724	-1.51044
CAGL0H05907g		MSD1	Ortholog(s) have aspartate-tRNA ligase activity, role in mitochondrial aspartyl-tRNA aminoacylation and mitochondrion localization	-1.50988
CAGL0I04246g	SUT1	SUT1	Putative transcription factor involved in sterol uptake; gene is upregulated in azole-resistant strain	-1.50678
CAGL0A02211g	HXT6/7	HXT7	Ortholog(s) have glucose transmembrane transporter activity, pentose transmembrane transporter activity, role in glucose transmembrane transport and plasma membrane localization (2)	-1.50646
CAGL0M09581g	ATP1	ATP1	F1F0-ATPase complex, F1 alpha subunit	-1.50626
CAGL0L10043g		STD1	Ortholog(s) have protein kinase activator activity	-1.50309
CAGL0L10582g		YMR196W	Has domain(s) with predicted mannosyl-oligosaccharide glucosidase activity and role in oligosaccharide metabolic process	-1.49788
CAGL0K11880g		MRH1	Ortholog(s) have plasma membrane localization	-1.49646
CAGL0I07821g		DUF1	Ortholog(s) have ubiquitin binding activity	-1.49449
CAGL0H05775g		MSY1	Ortholog(s) have tyrosine-tRNA ligase activity, role in Group I intron splicing, mitochondrial tyrosyl-tRNA aminoacylation and mitochondrion localization	-1.49028
CAGL0G09581g		TUF1	Ortholog(s) have GTPase activity, translation elongation factor activity, role in mitochondrial translation, mitochondrial translational elongation and intracellular, mitochondrion localization	-1.49009
CAGL0L06006g	ATG1	ATG1	Putative protein serine/threonine kinase, required for induction of autophagy under nitrogen starvation and oxidative stress	-1.48974
CAGL0D00198g		BDH1	Ortholog(s) have (R,R)-butanediol dehydrogenase activity and role in alcohol metabolic process, butanediol biosynthetic process	-1.48955
CAGL0J12012g			Protein of unknown function	-1.48901
CAGL0E03674g	TPO1_2	TPO1	Putative drug:H+ antiporter, involved in efflux of clotrimazole; required for resistance to clotrimazole and other drugs; involved in virulence and biofilm formation (1, 2)	-1.48578
CAGL0H02717g		PUS5	Ortholog(s) have pseudouridylate synthase activity, role in pseudouridine synthesis, rRNA modification and mitochondrion localization	-1.47151
CAGL0D00462g		ASH1	Ortholog(s) have DNA-binding transcription factor activity, DNA-binding transcription repressor activity, RNA polymerase II-specific, cis-regulatory region sequence-specific DNA binding activity	-1.45799
CAGL0H03971g		YCP4	Ortholog(s) have role in cellular response to oxidative stress, pathogenesis and cytoplasm, membrane raft, plasma membrane localization	-1.45603
CAGL0D04488g		RRG8	Ortholog(s) have role in mitochondrial genome maintenance, mitochondrial tRNA 5'-end processing and matrix side of mitochondrial inner membrane localization	-1.45219
CAGL0C00319g		CPS1	Ortholog(s) have carboxypeptidase activity, role in nitrogen compound metabolic process, proteolysis involved in cellular protein catabolic process and fungal-type vacuole lumen localization	-1.45219
CAGL0D00116g			Protein of unknown function	-1.44848
CAGL0B02860g		ATG33	Ortholog(s) have role in autophagy of mitochondrion, macroautophagy and mitochondrion localization	-1.44674
CAGL0C04587g		YJR098C	Ortholog of S. cerevisiae : YJR098C, C. auris B8441 : B9J08_001284, Candida tenuis NRRL Y-1498 : CANTEDRAFT_135029, Pichia stipitis Pignal : PICST_42853 and Saccharomyces cerevisiae S288C : YJR098C	-1.43386
CAGL0J01699g		YPR010C-A	Protein of unknown function	-1.43131
CAGL0M00440g		MCM22	Ortholog(s) have role in chromosome segregation, establishment of mitotic sister chromatid cohesion and condensed nuclear chromosome kinetochore localization	-1.42893
CAGL0M09108g		JSN1	Ortholog(s) have mRNA binding activity and role in cellular protein-containing complex localization, establishment of mitochondrion localization, nuclear-transcribed mRNA catabolic process, deadenylation-dependent decay	-1.41623
CAGL0E01727g	YPS3	YPS1	Putative aspartic protease; predicted GPI-anchor; member of a YPS gene cluster that is required for virulence in mice	-1.41402
CAGL0J11979g			Protein of unknown function	-1.4139
CAGL0C01749g		YBR242R	Ortholog(s) have 5'-deoxynucleotidase activity, GMP 5'-nucleotidase activity and role in deoxyribonucleoside monophosphate catabolic process	-1.4062
CAGL0M12969g		YIL077C	Ortholog of S. cerevisiae : YIL077C, C. albicans SC5314 : C5_00090C_A, C. dubliniensis CD36 : Cd36_50130, C. parapsilosis CDC317 : CPAR2_502320 and Candida tenuis NRRL Y-1498 : CANTEDRAFT_113370	-1.40187
CAGL0B00814g		LSB5	Ortholog(s) have role in actin cortical patch localization, actin cytoskeleton organization, actin filament organization, endocytosis and actin cortical patch, cell cortex, cytoplasm localization	-1.40071
CAGL0D05192g		QCR6	Ortholog(s) have ubiquinol-cytochrome-c reductase activity and role in aerobic respiration, mitochondrial electron transport, ubiquinol to cytochrome c	-1.39877
CAGL0F01947g	IRC15	LPD1	Ortholog(s) have extracellular region localization	-1.39776
CAGL0F04565g		COR1	Ortholog(s) have ubiquinol-cytochrome-c reductase activity, role in aerobic respiration and mitochondrial respiratory chain complex III, mitochondrion localization	-1.39578
CAGL0I08305g		YAT2	Ortholog(s) have carnitine O-acetyltransferase activity	-1.38681
CAGL0H02541g		YMR252C	Ortholog of S. cerevisiae : YMR252C and Saccharomyces cerevisiae S288C : YMR252C	-1.38508
CAGL0A00517g		PMC1	Ortholog(s) have calcium transmembrane transporter activity, phosphorylative mechanism activity and role in calcium ion transport, cellular calcium ion homeostasis, cellular response to drug, pathogenesis, transmembrane transpor	-1.38431
CAGL0F01749g		SHM2	Putative serine hydroxymethyltransferase; protein differentially expressed in azole resistant strain	-1.38203
CAGL0M05995g		PET10	Ortholog(s) have lipid droplet localization	-1.37658
CAGL0J08976g		COA4	Protein of unknown function	-1.36845
CAGL0E06138g		FAS2	Ortholog(s) have fatty acid synthase activity, role in fatty acid biosynthetic process, long-chain fatty acid biosynthetic process, palmitic acid biosynthetic process and fatty acid synthase complex localization	-1.3683
CAGL0G03509g		BOI2	Ortholog(s) have role in budding cell apical bud growth, cellular response to drug, regulation of cell shape, regulation of exocytosis, septum digestion after cytokinesis, vacuole organization	-1.3548
CAGL0L03982g		MLS1	Ortholog(s) have malate synthase activity, role in acetate catabolic process, carbon utilization, fatty acid catabolic process, glyoxylate cycle and cytosol, peroxisomal matrix, peroxisome localization	-1.35359
CAGL0I02046g		YPR127W	Protein of unknown function	-1.35152
CAGL0A01243g	GIT1	GIT1	Has domain(s) with predicted transmembrane transporter activity, role in transmembrane transport and integral component of membrane, integral component of plasma membrane localization	-1.34781
CAGL0C03432r			ncRNA, Uncharacterized	-1.34749
CAGL0H00781g		YPL247C	Ortholog of S. cerevisiae : YPL247C, C. albicans SC5314 : C1_08390C_A, C. dubliniensis CD36 : Cd36_07900, C. parapsilosis CDC317 : CPAR2_207070 and C. auris B8441 : B9J08_003608	-1.34232
CAGL0I00418g		OLE1	Ortholog(s) have electron transfer activity, stearoyl-CoA 9-desaturase activity	-1.33058
CAGL0G06006g		YJR138C	Ortholog(s) have endopeptidase inhibitor activity and role in vacuole fusion, non-autophagic	-1.32722
CAGL0D02310g		MSC6	Ortholog(s) have role in reciprocal meiotic recombination and mitochondrial matrix, mitochondrion localization	-1.3243
CAGL0I10340g	PWP5	FLO1	Cell wall adhesin; predicted GPI anchor; contains tandem repeats; belongs to adhesin cluster II	-1.31756
CAGL0D01100g		PFK26	Has domain(s) with predicted 6-phosphofructo-2-kinase activity, ATP binding, catalytic activity and role in fructose 2,6-bisphosphate metabolic process, fructose metabolic process	-1.31607
CAGL0M12551g		RGI2	Ortholog(s) have role in energy reserve metabolic process	-1.31255
CAGL0I05698g		PFK2	Has domain(s) with predicted 6-phosphofructokinase activity, ATP binding activity, role in fructose 6-phosphate metabolic process, glycolytic process and 6-phosphofructokinase complex, cytoplasm localization	-1.311
CAGL0F02513g		NCE101	Ortholog(s) have role in protein secretion	-1.31077
CAGL0M09086g		BUD4/YJR092W	Ortholog(s) have GTP binding, cell adhesion molecule binding activity	-1.30938
CAGL0L08712g		CIP1	Ortholog(s) have cyclin-dependent protein serine/threonine kinase inhibitor activity and role in negative regulation of cyclin-dependent protein serine/threonine kinase activity	-1.30828
CAGL0G06182g		YHR131C	Ortholog of S. cerevisiae : YHR131C, C. albicans SC5314 : C5_03510C_A, C. dubliniensis CD36 : Cd36_53260, C. parapsilosis CDC317: CPAR2_101770 and C. auris B8441 : B9J08_004698	-1.30747
CAGL0M02783g		HHO1	Has domain(s) with predicted DNA binding activity, role in nucleosome assembly and nucleosome, nucleus localization	-1.30681
CAGL0G05357g		NNR1	Protein of unknown function	-1.30679
CAGL0H02491g		COX7	Ortholog(s) have cytochrome-c oxidase activity, role in mitochondrial electron transport, cytochrome c to oxygen and mitochondrial respiratory chain complex IV, plasma membrane localization	-1.30652
CAGL0J06468g		TSL1	Ortholog(s) have alpha,alpha-trehalose-phosphate synthase (UDP-forming) activity, enzyme regulator activity, trehalose-phosphatase activity and role in trehalose biosynthetic process	-1.30182
CAGL0K08338g		YOR385W	Protein of unknown function	-1.30097
CAGL0H04125g		ALO1	Ortholog(s) have D-arabinono-1,4-lactone oxidase activity	-1.3002
CAGL0M08514g	PIR5	PIR3	Pir protein family member, putative cell wall component	-1.29927
CAGL0K05813g		GRX2	Ortholog(s) have disulfide oxidoreductase activity, glutathione disulfide oxidoreductase activity, glutathione peroxidase activity, glutathione transferase activity	-1.29648
CAGL0H03993g		CIT1	Ortholog(s) have citrate (Si)-synthase activity, role in acetyl-CoA catabolic process, citrate metabolic process, tricarboxylic acid cycle and mitochondrion localization	-1.29423
CAGL0C02739g		FUN14	Ortholog(s) have role in mitochondrion organization, phospholipid homeostasis and integral component of mitochondrial outer membrane localization	-1.29387
CAGL0F04213g		PET9	Ortholog(s) have ATP:ADP antiporter activity	-1.29212
CAGL0L12012g		TMT1	Ortholog(s) have trans-aconitate 3-methyltransferase activity and cytosol localization	-1.29157
CAGL0K07480g	PGM1	PGM1	Putative phosphoglucomutase	-1.29033
CAGL0D04422g		FEX1	Ortholog(s) have fluoride transmembrane transporter activity and role in cellular detoxification of fluoride, fluoride export across plasma membrane	-1.2857
CAGL0A01782g	HXT4	HXT4	Ortholog(s) have glucose transmembrane transporter activity, pentose transmembrane transporter activity and plasma membrane localization (2)	-1.28545
CAGL0G07188g			Protein of unknown function	-1.28219
CAGL0M02123g		AIM44	Ortholog(s) have role in maintenance of protein location, regulation of protein localization to cell division site, secondary cell septum biogenesis and cellular bud neck localization	-1.28017
CAGL0H05489g		ATP4	Ortholog(s) have proton-transporting ATP synthase activity, rotational mechanism, proton-transporting ATPase activity, rotational mechanism activity and role in ATP synthesis coupled proton transport, protein complex oligomerization	-1.27738
CAGL0L08448g		NCE102	Ortholog(s) have role in actin cytoskeleton organization, eisosome assembly, negative regulation of protein phosphorylation, negative regulation of sphingolipid biosynthetic process and pathogenesis, more	-1.27444
CAGL0H07491g		AMN1	Ortholog(s) have small GTPase binding activity	-1.27324
CAGL0M08448g		MCD4	Ortholog(s) have mannose-ethanolamine phosphotransferase activity and role in ATP transport, GPI anchor biosynthetic process, pathogenesis	-1.26917
CAGL0M08552g		PMP3	Ortholog(s) have phosphatidic acid binding, phosphatidylinositol-3,5-bisphosphate binding, phosphatidylinositol-3-phosphate binding, sphingolipid binding activity	-1.26855
CAGL0E04004g		MUP3	Ortholog(s) have L-methionine transmembrane transporter activity and role in methionine import across plasma membrane	-1.26777
CAGL0I08723g		MSM1	Ortholog(s) have methionine-tRNA ligase activity, role in methionyl-tRNA aminoacylation and mitochondrion localization	-1.26508
CAGL0F08173g		CPD1	Ortholog(s) have 2',3'-cyclic-nucleotide 3'-phosphodiesterase activity and role in cyclic nucleotide metabolic process	-1.2638
CAGL0K04499g		ADE6	Ortholog(s) have phosphoribosylformylglycinamidine synthase activity and role in purine nucleotide biosynthetic process	-1.26267
CAGL0G09020g		TPK2	Ortholog(s) have cAMP-dependent protein kinase activity, protein serine/threonine kinase activity, translation initiation factor binding activity (1)	-1.26131
CAGL0M13651g		PRC1	Ortholog(s) have carboxypeptidase activity, serine-type carboxypeptidase activity and role in macroautophagy, phytochelatin biosynthetic process, zymogen activation	-1.25361
CAGL0F07513g		MBR1	Ortholog(s) have role in aerobic respiration	-1.25238
CAGL0J09262g		STF1	Ortholog(s) have ATPase binding activity, role in negative regulation of ATPase activity and mitochondrion localization	-1.25116
CAGL0A03146g		YDR381C-A	Ortholog of S. cerevisiae : YDR381C-A and Saccharomyces cerevisiae S288C : YDR381C-A	-1.25113
CAGL0L01925g	UGP1	UGP1	Putative UDP-glucose pyrophosphorylase; increased protein abundance in azole resistant strain	-1.25107
CAGL0I04796g		SCO2	Ortholog(s) have copper ion binding activity, role in cell redox homeostasis, cellular response to oxidative stress and mitochondrial membrane localization	-1.25006
CAGL0L06666g	YHB1	YHB1	Putative flavohemoglobin, involved in nitric oxide detoxification	-1.24701
CAGL0L07920g		PET18	Ortholog(s) have cytosol localization	-1.24662
CAGL0I07969g		ATP19	Ortholog(s) have role in ATP synthesis coupled proton transport, protein complex oligomerization and mitochondrial proton-transporting ATP synthase complex, coupling factor F(o), plasma membrane localization	-1.24248
CAGL0L10142g	RSB1	RSB1	Putative sphingolipid flippase; gene is upregulated in azole-resistant strain	-1.24118
CAGL0E05962g		FMP40	Ortholog of S. cerevisiae : FMP40, C. albicans SC5314 : C1_10730W_A, C. dubliniensis CD36 : Cd36_10060, C. parapsilosis CDC317 : CPAR2_202760 and C. auris B8441 : B9J08_001933	-1.23891
CAGL0M13189g	MSN4	MSN4	Putative transcription factor similar to S. cerevisiae Msn4p; involved in response to oxidative stress	-1.23615
CAGL0E05654g		PGC1	Ortholog(s) have phosphatidylglycerol phospholipase C activity, role in cell-abiotic substrate adhesion, glycerophospholipid catabolic process, phosphatidylglycerol catabolic process and lipid droplet, mitochondrion localization	-1.2344
CAGL0B04367g		SCO1	Ortholog(s) have copper ion binding activity, role in cell redox homeostasis, cellular response to oxidative stress, mitochondrial respiratory chain complex IV assembly and mitochondrial inner membrane, plasma membrane localization	-1.23391
CAGL0A00495g	PMA1	PMA1	Putative plasma membrane proton pump with a predicted role in pH homeostasis	-1.2322
CAGL0K08162g		GPT2	Ortholog(s) have glycerol-3-phosphate O-acyltransferase activity, glycerone-phosphate O-acyltransferase activity and role in phospholipid biosynthetic process, regulation of triglyceride metabolic process	-1.23125
CAGL0D03542g		MST1	Ortholog(s) have threonine-tRNA ligase activity, role in mitochondrial threonyl-tRNA aminoacylation and mitochondrion localization	-1.23057
CAGL0I04620g		CST26	Ortholog(s) have transferase activity, transferring acyl groups activity and role in phosphatidylinositol acyl-chain remodeling	-1.23048
CAGL0B00902g	HIS4	HIS4	Phosphoribosyl-AMP cyclohydrolase; phosphoribosyl-ATP pyrophosphatase; histidinol dehydrogenase	-1.22789
CAGL0K11275g		VHS1	Ortholog(s) have protein serine/threonine kinase activity and role in G1/S transition of mitotic cell cycle, peptidyl-serine phosphorylation, regulation of protein localization	-1.22616
CAGL0A03366g		ADE16	Ortholog(s) have IMP cyclohydrolase activity, phosphoribosylaminoimidazolecarboxamide formyltransferase activity and role in 'de novo' IMP biosynthetic process, IMP biosynthetic process, purine nucleotide biosynthetic process	-1.22582
CAGL0G06842g		BBC1	Ortholog(s) have role in actin cytoskeleton organization, negative regulation of Arp2/3 complex-mediated actin nucleation and actin cortical patch localization	-1.22224
CAGL0F04807g		OM45	Ortholog(s) have role in pathogenesis and cell surface, hyphal cell wall, integral component of mitochondrial outer membrane, membrane, mitochondrial outer membrane, mitochondrion, plasma membrane localization	-1.22141
CAGL0M03179g		YKR018C	Ortholog of S. cerevisiae : YKR018C and Saccharomyces cerevisiae S288C : YKR018C	-1.21546
CAGL0I04686g		ATP3	Ortholog(s) have ATPase activity, proton-transporting ATP synthase activity, rotational mechanism, proton-transporting ATPase activity, rotational mechanism activity and role in ATP synthesis coupled proton transport	-1.21423
CAGL0F03707g		HRK1	Has domain(s) with predicted ATP binding, protein kinase activity, protein tyrosine kinase activity and role in protein phosphorylation	-1.21394
CAGL0M06655g		HHT2	Ortholog(s) have role in cellular response to DNA damage stimulus, global genome nucleotide-excision repair, rRNA transcription and regulation of extent of heterochromatin assembly, more	-1.2079
CAGL0A03036g		ATP17	Ortholog(s) have ATPase activity, proton-transporting ATP synthase activity, rotational mechanism activity and role in ATP synthesis coupled proton transport	-1.2044
CAGL0B02794g		ADE13	Ortholog(s) have (S)-2-(5-amino-1-(5-phospho-D-ribosyl)imidazole-4-carboxamido)succinate AMP-lyase (fumarate-forming) activity, N6-(1,2-dicarboxyethyl)AMP AMP-lyase (fumarate-forming) activity	-1.20193
CAGL0M11605r			ncRNA, Uncharacterized	-1.20065
CAGL0K07381g		YMR244W	Protein of unknown function	-1.20064
CaglfMt18	tA(UGC)6mt		Mitochondrial alanine tRNA, has UGC anticodon	-1.20061
CAGL0M11652r			U6 snRNA	-1.20061
CAGL0I10703r	tI(AAU)3		tRNA-Ile, predicted by tRNAscan-SE; AAU anticodon	-1.20059
CAGL0D04070g		YGR021W	Ortholog of S. cerevisiae : YGR021W, C. albicans SC5314 : C2_04160W_A, C. dubliniensis CD36 : Cd36_18800, C. parapsilosis CDC317 : CPAR2_211010 and C. auris B8441 : B9J08_000866	-1.20059
CAGL0D04532r	tK(UUU)1		tRNA-Lys, predicted by tRNAscan-SE; UUU anticodon	-1.20059
CAGL0E03421g		CDA2	Protein of unknown function	-1.20059
CAGL0J01705r	tK(CUU)5		tRNA-Lys, predicted by tRNAscan-SE; CUU anticodon	-1.19721
CAGL0D06732g	EPA21	FLO1	Pseudogene with a predicted GPI-anchor sequence; putative adhesin-like protein; belongs to adhesin cluster I (1, 2)	-1.19523
CAGL0J04950g		IRC8	Ortholog(s) have role in mitotic recombination and cellular bud localization	-1.19299
CAGL0B02057g		FIN1	Protein of unknown function	-1.19291
CAGL0L09713g	ATP7	ATP7	F1F0-ATPase complex, FO D subunit	-1.19075
CAGL0I07601g		COQ3	Ortholog(s) have 3-demethylubiquinone-6 3-O-methyltransferase activity, hexaprenyldihydroxybenzoate methyltransferase activity and role in ubiquinone biosynthetic process	-1.18729
CAGL0H07887g		ADE5.7	Ortholog(s) have phosphoribosylamine-glycine ligase activity, phosphoribosylformylglycinamidine cyclo-ligase activity	-1.18613
CAGL0H00352g		RIF2	Ortholog(s) have telomeric DNA binding activity, role in telomere capping, telomere maintenance via telomerase and nuclear chromosome, telomeric region, shelterin complex localization	-1.18489
CAGL0H05049g		NAM2	Ortholog(s) have leucine-tRNA ligase activity, pre-mRNA intronic binding activity, role in Group I intron splicing, leucyl-tRNA aminoacylation, mitochondrial translation and mitochondrion localization	-1.18386
CAGL0I07139g		LSC1	Ortholog(s) have succinate-CoA ligase (ADP-forming) activity, role in succinyl-CoA metabolic process and mitochondrial nucleoid, mitochondrion localization	-1.18278
CAGL0I05522g		UBP9	Has domain(s) with predicted thiol-dependent ubiquitinyl hydrolase activity and role in protein deubiquitination, ubiquitin-dependent protein catabolic process	-1.18108
CAGL0D02794g		WSC4	Protein of unknown function	-1.18091
CAGL0L08074g		SYP1	Ortholog(s) have enzyme inhibitor activity and role in actin cortical patch assembly, negative regulation of catalytic activity, septin cytoskeleton organization	-1.18039
CAGL0H02893g		YJL070C	Has domain(s) with predicted deaminase activity and role in purine ribonucleoside monophosphate biosynthetic process	-1.17731
CAGL0H00594g		BBP1	Ortholog(s) have structural molecule activity, role in protein localization to spindle pole body, spindle pole body duplication and central plaque of spindle pole body localization	-1.17614
CAGL0I04862g	SNQ2	SNQ2	Predicted plasma membrane ATP-binding cassette (ABC) transporter, putative transporter involved in multidrug resistance; involved in Pdr1p-mediated azole resistance	-1.17589
CAGL0E02189g		SHR5	Ortholog(s) have palmitoyltransferase activity, role in protein palmitoylation, protein targeting to membrane and endoplasmic reticulum palmitoyltransferase complex, extrinsic component of endoplasmic reticulum membrane localization	-1.17579
CAGL0E02255g		ZEO1	Ortholog(s) have role in fungal-type cell wall organization and extrinsic component of plasma membrane localization	-1.17032
CAGL0B03685g		YCP4	Putative flavodoxin	-1.16788
CAGL0M03311g		GTT3	Ortholog(s) have plasma membrane localization	-1.16679
CAGL0B01947g	INO2	INO2	Transcriptional regulator involved in de novo inositol biosynthesis; activator of INO1 gene expression; mutants unable to grow in the absence of inositol	-1.16558
CAGL0C04389g		HTB2	Ortholog(s) have nucleus, replication fork protection complex, site of double-strand break localization	-1.16294
CAGL0D00528g		FAS1	Ortholog(s) have 3-hydroxyacyl-[acyl-carrier-protein] dehydratase activity, [acyl-carrier-protein] S-acetyltransferase activity and [acyl-carrier-protein] S-malonyltransferase activity, more	-1.16176
CAGL0B04851g		BUD3	Has domain(s) with predicted Rho guanyl-nucleotide exchange factor activity, role in regulation of Rho protein signal transduction and intracellular localization	-1.1617
CAGL0F05951g		IMP2	Ortholog(s) have endopeptidase activity, role in protein processing involved in protein targeting to mitochondrion and mitochondrial inner membrane peptidase complex localization	-1.16091
CAGL0M04763g		YOR289W	Ortholog(s) have role in cellular response to drug	-1.16058
CAGL0H00341r			ncRNA, Uncharacterized	-1.16001
CAGL0G00308g	SCW4	SCW4	Putative transglycosidase with a predicted role in the modification of 1,3-beta-glucan	-1.159
CAGL0E06226g		APE2	Ortholog(s) have metalloaminopeptidase activity, serine-type peptidase activity and role in cytoplasm to vacuole transport by the NVT pathway, peptide catabolic process	-1.15806
CAGL0B01188g		TOS4	Ortholog(s) have chromatin binding activity, role in cellular response to DNA damage stimulus, regulation of gene expression and nuclear chromatin, nucleus localization	-1.15643
CAGL0A02904g		CTS2	Ortholog(s) have role in sporulation resulting in formation of a cellular spore	-1.15318
CAGL0K11968g		EHD3	Ortholog(s) have 3-hydroxyisobutyryl-CoA hydrolase activity, structural constituent of ribosome activity and mitochondrial small ribosomal subunit, mitochondrion localization	-1.15285
CAGL0F08107g	LSC2	LSC2	Succinate-CoA ligase beta subunit	-1.15274
CAGL0D03872g			Protein of unknown function	-1.15263
CAGL0G06776g		MRPL32	Ortholog(s) have structural constituent of ribosome activity and mitochondrial large ribosomal subunit localization	-1.15161
CAGL0I01650g		YJR039W	Ortholog of S. cerevisiae : YJR039W and Saccharomyces cerevisiae S288C : YJR039W	-1.15151
CAGL0D06402g	MET15	MET17	O-acetyl homoserine sulfhydrylase (OAHSH), ortholog of S. cerevisiae MET17; required for utilization of inorganic sulfate as sulfur source; able to utilize cystine as a sulfur source while S. cerevisiae met15 mutants are unable to do so	-1.15045
CAGL0J04158g	RCN2	RCN2/YOR220W	Regulator of calcineurin; regulated by the calcineurin-Crz1p pathway; acts as a feedback regulator of calcineurin-dependent signaling (1, 2)	-1.14842
CAGL0D01782g		MDS3	Ortholog(s) have role in TOR signaling, cellular response to chemical stimulus, cellular response to heat, cellular response to pH, chlamydospore formation and filamentous growth, more	-1.14704
CAGL0A03718g		CHC1	Ortholog(s) have actin cortical patch localization	-1.1454
CAGL0I10054g		SKN1	Ortholog(s) have glucosidase activity, role in (1->6)-beta-D-glucan biosynthetic process, fungal-type cell wall organization, sphingolipid biosynthetic process and integral component of membrane localization	-1.14288
CAGL0B01925g		KIN1	Ortholog(s) have protein serine/threonine kinase activity	-1.14284
CAGL0F04609g		EDE1	Ortholog(s) have ubiquitin binding activity and role in actin cortical patch organization, endocytosis, endoplasmic reticulum unfolded protein response, positive regulation of cytokinesis, regulation of protein localization	-1.13943
CAGL0K03113g		YLF2	Has domain(s) with predicted GTP binding activity	-1.13589
CAGL0M13541g		TDA1	Ortholog(s) have protein serine/threonine kinase activity, role in cellular response to oxidative stress, fungal-type cell wall organization, peptidyl-serine phosphorylation and cytoplasm, nucleus localization	-1.13453
CAGL0H08437g	VPS15	VPS15	Ortholog(s) have protein serine/threonine kinase activity, ubiquitin binding activity	-1.13408
CAGL0L02453g		MIT1	Ortholog(s) have DNA binding, DNA-binding transcription factor activity, sequence-specific DNA binding activity	-1.13368
CAGL0G09262g		COA2	Protein of unknown function	-1.13304
CAGL0G04675g		RSM28	Ortholog(s) have structural constituent of ribosome activity, role in mitochondrial translational initiation and mitochondrial small ribosomal subunit localization	-1.13214
CAGL0C02623g		COX8	Ortholog(s) have cytochrome-c oxidase activity, role in mitochondrial electron transport, cytochrome c to oxygen and mitochondrial respiratory chain complex IV, plasma membrane localization	-1.13177
CAGL0B00748g		GID7	Ortholog(s) have role in negative regulation of gluconeogenesis, proteasome-mediated ubiquitin-dependent protein catabolic process and GID complex localization	-1.13124
CAGL0D01144g		CBP6	Ortholog(s) have ribosome binding activity, role in mitochondrial respiratory chain complex III assembly, positive regulation of mitochondrial translation and Cbp3p-Cbp6 complex, mitochondrial ribosome localization	-1.1312
CAGL0F02145g	PHM1	VTC2	Ortholog(s) have calmodulin binding activity and role in lysosomal microautophagy, polyphosphate metabolic process, protein localization, vacuolar transport, vacuole fusion, non-autophagic	-1.13073
CAGL0G05566g		FMP45	Ortholog(s) have role in ascospore formation, cellular response to drug, fungal-type cell wall organization and cell cortex, cellular bud membrane, endosome, fungal-type vacuole, membrane raft, perinuclear region of cytoplasm localization	-1.13035
CAGL0M14113g	TNR2	THI7	High-affinity transporter of NAD+ precursors; strongly induced under niacin-limiting conditions	-1.12954
CAGL0I01276g		YHR112C	Ortholog(s) have cytoplasm, nucleus localization	-1.12932
CAGL0D01474g		AIM3	Protein of unknown function	-1.12685
CAGL0E01881g	YPS11	YPS1	Putative aspartic protease; member of a YPS gene cluster that is required for virulence in mice; induced in response to low pH and high temperature	-1.12363
CAGL0C01325g		COX5B	Ortholog(s) have cytochrome-c oxidase activity, nitrite reductase (NO-forming) activity, role in mitochondrial electron transport, cytochrome c to oxygen and mitochondrial respiratory chain complex IV localization	-1.12101
CAGL0J01419g		SEG1	Ortholog(s) have role in eisosome assembly and eisosome localization	-1.11958
CAGL0F08371g	TNA1	TNA1	High-affinity nicotinic acid transporter; strongly induced under niacin-limiting conditions	-1.11888
CAGL0L08547g			Protein of unknown function	-1.11714
CAGL0B00594g		YCL048W-A	Predicted GPI-linked protein	-1.11634
CAGL0L08030g		SLM5	Ortholog(s) have asparagine-tRNA ligase activity, role in asparaginyl-tRNA aminoacylation, mitochondrial asparaginyl-tRNA aminoacylation and mitochondrion localization	-1.11627
CAGL0J02904g		GIP2	Ortholog(s) have protein phosphatase regulator activity, role in glycogen metabolic process, protein dephosphorylation and protein phosphatase type 1 complex localization	-1.11555
CAGL0K07788g		LYS2	Ortholog(s) have L-aminoadipate-semialdehyde dehydrogenase activity and role in lysine biosynthetic process, lysine biosynthetic process via aminoadipic acid	-1.11353
CAGL0M13013g		OAR1	Ortholog(s) have 3-oxoacyl-[acyl-carrier-protein] reductase (NADPH) activity, role in aerobic respiration, fatty acid metabolic process and mitochondrion localization	-1.11205
CAGL0A04169g		MMR1	Ortholog(s) have role in mitochondrion inheritance and cellular bud, cellular bud neck, incipient cellular bud site, mitochondrial outer membrane localization	-1.10947
CAGL0I01122g	GRE3	GRE3	Ortholog(s) have D-xylose:NADP reductase activity, alditol:NADP+ 1-oxidoreductase activity, mRNA binding activity	-1.10843
CAGL0B03817g		MHO1	Ortholog(s) have cytoplasm, nucleus localization	-1.10722
CAGL0G03245g		IML2	Ortholog(s) have role in cellular response to misfolded protein	-1.10606
CAGL0L00957g		CAJ1	Protein of unknown function	-1.10461
CAGL0M08338g		MRPL38	Ortholog(s) have structural constituent of ribosome activity and mitochondrial large ribosomal subunit localization	-1.10445
CAGL0L10406g	CYT1	CYT1	Ortholog(s) have electron transporter, transferring electrons within CoQH2-cytochrome c reductase complex activity and role in mitochondrial electron transport, ubiquinol to cytochrome c	-1.10023
CAGL0I07887g		ATG19	Ortholog(s) have protein binding, bridging activity and role in cellular protein-containing complex localization, ubiquitin-dependent ERAD pathway, vesicle organization	-1.0997
CAGL0C00946g			Protein of unknown function	-1.09916
CAGL0F07601g	CWP1.1	CWP2	GPI-linked cell wall protein	-1.09617
CaglfMp03	cytB	COB	Cytochrome b, mitochondrially encoded subunit of the ubiquinol-cytochrome c reductase complex	-1.09373
CAGL0L12914g		YKL050C	Ortholog of S. cerevisiae : YKL050C and Saccharomyces cerevisiae S288C : YKL050C	-1.09299
CAGL0L00429g		GCV2	Ortholog(s) have glycine dehydrogenase (decarboxylating) activity and role in glycine decarboxylation via glycine cleavage system, one-carbon metabolic process	-1.09289
CAGL0J04884g		UBX6	Ortholog(s) have role in sporulation resulting in formation of a cellular spore, ubiquitin-dependent protein catabolic process and nucleus localization	-1.09199
CAGL0G01408g			Protein of unknown function	-1.09103
CAGL0M02211g	PEP4	PEP4	Putative aspartyl protease Saccharopepsin precursor; expression upregulated in biofilm vs planktonic cell culture	-1.08971
CAGL0M11236g		MRPL44	Ortholog(s) have structural constituent of ribosome activity and mitochondrial large ribosomal subunit localization	-1.08959
CAGL0H04279g	MT-IIB		Copper-binding metallothionein, involved in sequestration of metal ions; inducible by copper and silver; present in multiple (3-9) tandemly arranged copies in various strains	-1.08877
CAGL0I06512g	BEM2	BEM2/YER155c	Ortholog(s) have GTPase activator activity and role in actin cytoskeleton organization, negative regulation of Rho protein signal transduction (2)	-1.08852
CAGL0M13717g		ADE4	Ortholog(s) have amidophosphoribosyltransferase activity and role in 'de novo' IMP biosynthetic process, adenine metabolic process	-1.08668
CAGL0H08712g			Has domain(s) with predicted phosphatidylinositol binding activity and role in cell communication	-1.08638
CAGL0I06831g		COX15	Ortholog(s) have 2 iron, 2 sulfur cluster binding, electron transfer activity, iron-sulfur cluster binding, oxidoreductase activity, acting on NAD(P)H, oxidoreductase activity, acting on NAD(P)H, heme protein as acceptor activity	-1.08593
CAGL0J11858g	RML2	RML2	Ortholog(s) have structural constituent of ribosome activity, role in mitochondrial translation and mitochondrial large ribosomal subunit localization	-1.08406
CAGL0E03740g		YHL026C	Ortholog of S. cerevisiae : YHL026C and Saccharomyces cerevisiae S288C : YHL026C	-1.08292
CAGL0H04257g	MT-II		Copper-binding metallothionein, involved in sequestration of metal ions; inducible by copper and silver; present in multiple (3-9) tandemly arranged copies in various strains; gene is downregulated in azole-resistant strain	-1.0826
CAGL0I05390g		SKS1	Ortholog(s) have protein kinase activity, protein serine/threonine kinase activity	-1.08255
CAGL0H03289g		YGL082W	Has domain(s) with predicted Lys48-specific deubiquitinase activity, thiol-dependent ubiquitin-specific protease activity	-1.07698
CAGL0K05797g	EMI1	EMI1	Ortholog(s) have role in mitochondrion organization	-1.07411
CAGL0E00561g		TUP1	Ortholog(s) have histone binding, histone deacetylase binding, mediator complex binding, phosphatidylinositol-3,5-bisphosphate binding, transcription corepressor activity	-1.07371
CAGL0L13299g	EPA11	FLO9	Putative adhesin; belongs to adhesin cluster I	-1.07158
CAGL0L04268g		ISN1	Ortholog(s) have IMP 5'-nucleotidase activity and role in inosine salvage, nicotinamide riboside biosynthetic process, nicotinic acid riboside biosynthetic process	-1.06942
CAGL0K00913g		ADE3	Ortholog(s) have formate-tetrahydrofolate ligase activity, methenyltetrahydrofolate cyclohydrolase activity, methylenetetrahydrofolate dehydrogenase (NADP+) activity, single-stranded DNA binding activity	-1.06895
CAGL0G10153g		QCR7	Has domain(s) with predicted role in mitochondrial electron transport, ubiquinol to cytochrome c and mitochondrial respiratory chain complex III localization	-1.06881
CAGL0M09317g		AIM24	Ortholog(s) have role in inner mitochondrial membrane organization and integral component of mitochondrial inner membrane localization	-1.06833
CAGL0M06391g		MBA1	Ortholog(s) have mitochondrial ribosome binding activity and role in inner mitochondrial membrane organization, positive regulation of mitochondrial translation, protein insertion into mitochondrial inner membrane from matrix	-1.06757
CAGL0M13277g		YNK1	Ortholog(s) have nucleoside diphosphate kinase activity	-1.06466
CAGL0L06204g		COX13	Ortholog(s) have cytochrome-c oxidase activity, enzyme regulator activity, role in aerobic respiration, mitochondrial respirasome assembly and mitochondrial respiratory chain complex IV, mitochondrion, plasma membrane localization	-1.06429
CAGL0L07744g		ADP1	Has domain(s) with predicted ATP binding, ATPase activity, nucleoside-triphosphatase activity, nucleotide binding activity and membrane localization	-1.06386
CAGL0D04158g		RSM25	Ortholog(s) have structural constituent of ribosome activity and mitochondrial small ribosomal subunit localization	-1.06158
CAGL0D00748g		COX9	Ortholog(s) have cytochrome-c oxidase activity, role in mitochondrial electron transport, cytochrome c to oxygen and mitochondrial respiratory chain complex IV, plasma membrane localization	-1.06083
CAGL0E06006g		MMT2	Ortholog(s) have role in cellular iron ion homeostasis and mitochondrion localization	-1.06008
CAGL0K05973g	HSP60	HSP60	Heat shock protein 60, mitochondrial precursor; putative chaperonin	-1.05512
CAGL0F04917g		PIG1	Putative regulatory subunit for protein phosphatase; gene is upregulated in azole-resistant strain	-1.05496
CAGL0A02024g		LAG2	Ortholog(s) have role in negative regulation of ubiquitin-protein transferase activity, replicative cell aging	-1.0549
CAGL0A03927g		MSS51	Ortholog(s) have translation regulator activity and role in mitochondrial respiratory chain complex IV assembly, positive regulation of mitochondrial translation	-1.05419
CAGL0M01936g		PFF1	Ortholog(s) have fungal-type vacuole membrane localization	-1.05419
CAGL0G02277g		MRPL20	Ortholog(s) have structural constituent of ribosome activity and mitochondrial large ribosomal subunit localization	-1.05373
CAGL0I01496g		SSC1	Ortholog(s) have ATPase activity, enzyme regulator activity and role in positive regulation of endodeoxyribonuclease activity, protein import into mitochondrial matrix, protein refolding, protein unfolding	-1.0533
CAGL0K01683g	GPD1	GPD1	Putative cytoplasmic glycerol-3-phosphate dehydrogenase (NAD+); protein abundance increased in ace2 mutant cells	-1.05313
CAGL0E04356g		SOD2	Ortholog(s) have manganese ion binding, superoxide dismutase activity	-1.05257
CAGL0F08041g	PFK1	PFK1	Putative phosphofructokinase, alpha subunit; increased protein abundance in azole resistant strain (2)	-1.05199
CAGL0C03608g	TUP1	TUP1	Protein of unknown function (2)	-1.05126
CAGL0L13376g			Protein of unknown function	-1.04906
CAGL0L10186g		TMC1	Putative stress-induced protein; gene is upregulated in azole-resistant strain	-1.04682
CAGL0F05489g		VPS64	Ortholog(s) have role in TOR signaling, re-entry into mitotic cell cycle after pheromone arrest and endoplasmic reticulum, endoplasmic reticulum membrane, endoplasmic reticulum-Golgi intermediate compartment localization	-1.04525
CAGL0H04691g		MRPL39	Ortholog(s) have structural constituent of ribosome activity and mitochondrial large ribosomal subunit localization	-1.03904
CAGL0J02002g		YIA6	Ortholog(s) have NAD transmembrane transporter activity, pyruvate secondary active transmembrane transporter activity, role in NAD transmembrane transport, mitochondrial pyruvate transmembrane transport and mitochondrion localization	-1.03828
CAGL0H02233g		PPA2	Ortholog(s) have inorganic diphosphatase activity, role in aerobic respiration and mitochondrion localization	-1.03819
CAGL0A02992g		BCS1	Ortholog(s) have ATPase-coupled transmembrane transporter activity, protein transmembrane transporter activity	-1.03778
CAGL0L12166g		ARP6	Ortholog(s) have nucleosome binding activity, role in chromatin remodeling, chromatin silencing at telomere, histone exchange and Swr1 complex, cytoplasm, nuclear chromosome, telomeric region, nuclear periphery localization	-1.03747
CAGL0L04598g		DCS2	Ortholog(s) have RNA 7-methylguanosine cap binding, m7G(5')pppN diphosphatase activity, role in cellular response to starvation, deadenylation-dependent decapping of nuclear-transcribed mRNA and P-body, cytoplasm, nucleus localization	-1.03601
CAGL0F02519g		YJL206C	Has domain(s) with predicted DNA binding, DNA-binding transcription factor activity, RNA polymerase II-specific, zinc ion binding activity and role in regulation of transcription, DNA-templated, transcription, DNA-templated	-1.03599
CAGL0A04697g		YMR31	Ortholog(s) have oxoglutarate dehydrogenase (succinyl-transferring) activity, structural constituent of ribosome activity and role in 2-oxoglutarate metabolic process, tricarboxylic acid cycle	-1.03538
CAGL0G05951r			ncRNA, Uncharacterized	-1.03464
CAGL0F01133g		MSE1	Ortholog(s) have role in mitochondrial translation and mitochondrion localization	-1.03408
CAGL0A02002g		YOL024W	Ortholog of S. cerevisiae : YOL024W and Saccharomyces cerevisiae S288C : YOL024W	-1.03391
CAGL0K11341g		COX20	Ortholog(s) have unfolded protein binding activity, role in mitochondrial respiratory chain complex IV assembly, protein processing and mitochondrial inner membrane localization	-1.03384
CAGL0C05335g	RTG1	RTG1	Ortholog(s) have DNA-binding transcription factor activity, RNA polymerase II-specific, transcription regulatory region DNA binding activity	-1.03285
CAGL0I02530g		FMO1	Ortholog(s) have N,N-dimethylaniline monooxygenase activity, role in protein folding and endoplasmic reticulum membrane localization	-1.03165
CAGL0D04356g		GCV1	Ortholog(s) have glycine dehydrogenase (decarboxylating) activity and role in glycine metabolic process, one-carbon metabolic process	-1.03157
CAGL0G09977g	GDB1	GDB1	Ortholog(s) have 4-alpha-glucanotransferase activity, amylo-alpha-1,6-glucosidase activity and role in glycogen catabolic process	-1.02901
CAGL0M04345g		USB1	Ortholog(s) have role in U6 snRNA 3'-end processing and mitochondrion, nucleus localization	-1.02867
CAGL0J09812g	TPS1	TPS1	Ortholog(s) have alpha,alpha-trehalose-phosphate synthase (UDP-forming) activity, trehalose-phosphatase activity	-1.02751
CAGL0K09768g		NAM9	Ortholog(s) have structural constituent of ribosome activity and mitochondrial small ribosomal subunit localization	-1.02728
CAGL0H03883g		MRP7	Has domain(s) with predicted structural constituent of ribosome activity, role in translation and ribosome localization	-1.02635
CAGL0F01463g	TIR1	TIR2	Putative GPI-linked cell wall mannoprotein of the Srp1p/Tip1p family	-1.02551
CAGL0D06424g	ACO1	ACO1	Putative aconitate hydratase	-1.02339
CAGL0D03520g		MIA40	Ortholog(s) have 2 iron, 2 sulfur cluster binding, oxidoreductase activity, protein disulfide isomerase activity, thiol oxidase activity and role in protein folding, protein import into mitochondrial intermembrane space	-1.02196
CAGL0K05643g		WHI5	Ortholog(s) have RNA polymerase II transcription factor binding, RNA polymerase II transcription regulator recruiting activity, transcription corepressor activity	-1.02089
CAGL0G03773g		POM33	Ortholog(s) have role in endoplasmic reticulum tubular network membrane organization, nuclear envelope organization, nuclear pore distribution, nuclear pore organization, spindle pole body localization to nuclear envelope	-1.02049
CAGL0A01716g		PNC1	Ortholog(s) have nicotinamidase activity and role in chromatin silencing at rDNA, chromatin silencing at telomere, negative regulation of DNA amplification, nicotinate nucleotide salvage, replicative cell aging	-1.02037
CAGL0K01749g		OSH2	Ortholog(s) have lipid binding, sterol transfer activity and role in ER to Golgi ceramide transport, endocytosis, exocytosis, maintenance of cell polarity, piecemeal microautophagy of the nucleus, sterol transport	-1.01967
CAGL0D04972g		TAZ1	Ortholog(s) have 1-acylglycerophosphocholine O-acyltransferase activity	-1.0193
CAGL0C03696g		VTC5	Protein of unknown function	-1.01913
CAGL0J01529g		RCO1	Ortholog(s) have role in histone deacetylation, negative regulation of antisense RNA transcription and positive regulation of transcription by RNA polymerase II, more	-1.01882
CAGL0A04301g		PTC3	Ortholog(s) have MAP kinase serine/threonine phosphatase activity, protein serine/threonine phosphatase activity	-1.01825
CAGL0D04752g		YPR127W	Ortholog(s) have aldo-keto reductase (NADP) activity, oxidoreductase activity, pyridoxine:NADP 4-dehydrogenase activity and role in pyridoxal biosynthetic process	-1.01755
CAGL0L00451g		MRPS17	Ortholog(s) have structural constituent of ribosome activity and mitochondrial small ribosomal subunit localization	-1.01702
CAGL0J10230g		MSK1	Ortholog(s) have lysine-tRNA ligase activity, role in mitochondrial lysyl-tRNA aminoacylation, mitochondrial translation, tRNA processing and mitochondrion localization	-1.01246
CAGL0I00572g		ATP14	Ortholog(s) have ATPase activity, proton-transporting ATP synthase activity, rotational mechanism activity	-1.01206
CAGL0A02387g		MRP1	Ortholog(s) have structural constituent of ribosome activity and mitochondrial small ribosomal subunit localization	-1.01126
CAGL0I10246g	PWP2	FLO1/YAR050W	Adhesin-like protein with tandem repeats; contains a PA14 domain; belongs to adhesin cluster II	-1.01112
CAGL0C00671g		MSC3	Ortholog(s) have role in reciprocal meiotic recombination	-1.00934
CAGL0L04730g		SHY1	Ortholog(s) have unfolded protein binding activity, role in mitochondrial respiratory chain complex IV assembly and integral component of membrane, mitochondrial inner membrane, plasma membrane localization	-1.00823
CAGL0K04015g		IMPO32	Ortholog(s) have mitochondrion localization	-1.00551
CAGL0M08052g	GEA2	GEA2	Ortholog(s) have ARF guanyl-nucleotide exchange factor activity	-1.00547
CAGL0J11198g		MRPL22	Ortholog(s) have structural constituent of ribosome activity and mitochondrial large ribosomal subunit localization	-1.00263
CAGL0E05808g	THI6	THI6	Bifunctional enzyme of thiamine biosynthesis, with thiamine-phosphate pyrophosphorylase and 4-methyl-5-beta-hydroxyethylthiazole kinase activities; active as a homohexamer	-1.00102

## Sheet: Table S3
Table S3. List of genes upregulated in the C. glabrata ELM1-KD strain
Gene ID	Gene name	S. cerevisiae orthologue	Description	Log2 Fold Change
CAGL0I00143g			Protein of unknown function	8.43682
CAGL0E04840g		SPR28	Ortholog(s) have role in ascospore formation and ascospore wall, meiotic spindle, prospore membrane, septin complex, spindle microtubule localization	8.15442
CAGL0J00116g			Protein of unknown function	7.26688
CAGL0M00110g	AWP11		Putative adhesin-like protein; GPI-anchored; belongs to adhesin cluster V; ORF appears artificially broken into fragments due to sequencing errors but the gene is likely protein-coding based on mass spectrometry data (1, 2, 3, 4)	6.94494
CAGL0A03410g			Protein of unknown function	6.8745
CAGL0I11011g			Putative adhesin; belongs to adhesin cluster V	6.57613
CAGL0K12540g	HAC1	HAC1	bZIP domain-containing transcription factor, activates transcription of genes involved in unfolded protein response; activation does not require cleavage of HAC1 mRNA by Ire1p	6.52989
CAGL0J00110g			Putative adhesin-like protein; ORF appears artificially broken into fragments due to sequencing errors; belongs to adhesin cluster III	6.50377
CAGL0J00105g			Protein of unknown function	6.41525
CAGL0A00132g			Protein of unknown function	6.01542
CAGL0I02068g		REC104	Ortholog(s) have role in reciprocal meiotic recombination and condensed nuclear chromosome localization (1)	5.52984
CAGL0M00704g			Protein of unknown function	5.40922
CAGL0M00726g		GMC2	Ortholog(s) have role in meiotic cell cycle, protein sumoylation, reciprocal meiotic recombination, synaptonemal complex organization and synaptonemal complex localization	5.30968
CAGL0L00157g			Putative adhesin-like protein; multiple tandem repeats; predicted GPI-anchor; belongs to adhesin cluster III	5.3034
CAGL0B03223g			Protein of unknown function	5.25724
CAGL0H00143g			Protein of unknown function	5.14618
CAGL0G03993g			Protein of unknown function	4.94484
CAGL0A00105g			Protein of unknown function	4.94238
CAGL0I00116g			Protein of unknown function	4.90835
CAGL0I00220g	EPA23	FLO1	Predicted GPI-linked adhesin-like protein; belongs to adhesin cluster I	4.86504
CAGL0J09042g		NUS1	Ortholog(s) have dehydrodolichyl diphosphate synthase activity, role in dolichol biosynthetic process, protein glycosylation and dehydrodolichyl diphosphate synthase complex, endoplasmic reticulum, lipid droplet localization (1)	4.84221
CAGL0F00105g			Protein of unknown function	4.8351
CAGL0G08107g		GIS1	Ortholog(s) have DNA-binding transcription repressor activity, RNA polymerase II-specific, RNA polymerase II proximal promoter sequence-specific DNA binding, histone demethylase activity (H3-K36 specific) activity (1)	4.75029
CAGL0E00105g			Protein of unknown function	4.74544
CAGL0H00110g			Adhesin-like protein with internal repeats; predicted GPI-anchor; likely a C-terminal fragment of a single ORF with CAGL0H00132g; belongs to adhesin cluster V	4.65764
CAGL0M12771g		HOP1	Ortholog(s) have four-way junction DNA binding activity, role in meiotic recombination checkpoint, synapsis, synaptonemal complex assembly and condensed nuclear chromosome, lateral element, nucleus localization (1)	4.63986
CAGL0K12078g		NRG1	Ortholog(s) have DNA-binding transcription repressor activity, RNA polymerase II-specific, RNA polymerase II proximal promoter sequence-specific DNA binding activity	4.58979
CAGL0A00671r	tP(UGG)1		tRNA-Pro, predicted by tRNAscan-SE; UGG anticodon	4.52976
CAGL0A00715g			Protein of unknown function	4.52976
CAGL0A02167r	tQ(UUG)1		tRNA-Gln, predicted by tRNAscan-SE; UUG anticodon	4.52976
CAGL0D04400g		HED1	Ortholog(s) have enzyme inhibitor activity, role in negative regulation of DNA recombinase mediator complex assembly, negative regulation of mitotic recombination, synaptonemal complex assembly and condensed nuclear chromosome localization	4.52976
CAGL0D05038r	tR(UCU)2		tRNA-Arg, predicted by tRNAscan-SE; UCU anticodon	4.52976
CAGL0D05126r	tK(CUU)1		tRNA-Lys, predicted by tRNAscan-SE; CUU anticodon	4.52976
CAGL0H09570r	tE(UUC)3		tRNA-Glu, predicted by tRNAscan-SE; UUC anticodon	4.52976
CAGL0I01452r	tS(AGA)3		tRNA-Ser, predicted by tRNAscan-SE; AGA anticodon	4.52976
CAGL0M01012r	tS(GCU)3		tRNA-Ser, predicted by tRNAscan-SE; GCU anticodon	4.52976
CAGL0M11000r	tK(UUU)3		tRNA-Lys, predicted by tRNAscan-SE; UUU anticodon	4.52976
CaglfMp06	Cgai2	AI4	Putative endonuclease containing motifs common to fungal intron-encoded endonucleases; encoded by the first two exons and part of the second intron (a group I intron) of the mitochondrial COX1 gene	4.52976
CaglfMp07	Cgai3	AI5_ALPHA	Putative endonuclease with similarity to S. cerevisiae AI5_alpha (I-SceIV) endonuclease; encoded by the first three exons and part of the third intron (a group I intron) of the mitochondrial COX1 gene	4.52976
CAGL0G00121g			Protein of unknown function	4.50236
CAGL0A03608g			Protein of unknown function	4.4622
CAGL0G09086g			Protein of unknown function	4.44095
CAGL0E00116g			Protein of unknown function	4.32982
CAGL0H09482g			Protein of unknown function	4.30972
CAGL0C05401g			Protein of unknown function	4.22483
CAGL0E06292g		YHR022C	Has domain(s) with predicted GTP binding, GTPase activity, role in protein transport, signal transduction, small GTPase mediated signal transduction and intracellular, membrane localization	4.20733
CAGL0L12100g		DMC1	Ortholog(s) have ATP binding, ATPase activity, ATPase inhibitor activity, DNA-dependent ATPase activity, Swi5-Sfr1 complex binding, double-stranded DNA binding and recombinase activity, more	4.13172
CAGL0L13266g		PRB1	Has domain(s) with predicted identical protein binding, serine-type endopeptidase activity and role in negative regulation of catalytic activity, proteolysis	4.06918
CAGL0K06039g		RED1	Ortholog(s) have chromatin DNA binding, structural molecule activity, role in meiotic recombination checkpoint, positive regulation of catalytic activity, synaptonemal complex assembly and lateral element localization (1)	4.06207
CAGL0F09273g			Putative adhesin-like protein; belongs to adhesin cluster V	4.03671
CAGL0L05830g		SPO74	Ortholog(s) have structural molecule activity, role in ascospore formation and meiotic spindle pole body localization	4.00486
CAGL0E00110g			Putative adhesin-like protein; ORF appears artificially broken into fragments due to sequencing errors; belongs to adhesin cluster III; predicted GPI anchor	3.99099
CAGL0A01496r	tF(GAA)1		tRNA-Phe, predicted by tRNAscan-SE; GAA anticodon	3.94482
CAGL0C04070r			tRNA-Thr, predicted by tRNAscan-SE; AGU anticodon	3.94482
CAGL0D00396g			Protein of unknown function	3.94482
CAGL0D03476r	tN(GUU)2		tRNA-Asn, predicted by tRNAscan-SE; GUU anticodon	3.94482
CAGL0F02409r	tT(AGU)4		tRNA-Thr, predicted by tRNAscan-SE; AGU anticodon	3.94482
CAGL0F03261g		SAE3	Ortholog(s) have role in meiotic DNA recombinase assembly, reciprocal meiotic recombination and condensed nuclear chromosome localization	3.94482
CAGL0I09944r	tA(AGC)6		tRNA-Ala, predicted by tRNAscan-SE; AGC anticodon	3.94482
CAGL0J00143r	E(CUC)2		tRNA-Glu, predicted by tRNAscan-SE; CUC anticodon	3.94482
CAGL0J03982g			Protein of unknown function	3.94482
CAGL0L03894g			Protein of unknown function	3.94482
CAGL0L05192g			Protein of unknown function	3.94482
CAGL0L08690r	tN(GUU)8		tRNA-Asn, predicted by tRNAscan-SE; GUU anticodon	3.94482
CAGL0L10274r	tK(UUU)2		tRNA-Lys, predicted by tRNAscan-SE; UUU anticodon	3.94482
CAGL0M03443r	tN(GUU)9		tRNA-Asn, predicted by tRNAscan-SE; GUU anticodon	3.94482
CaglfMp12	COX3	COX3	Subunit III of cytochrome c oxidase, which is the terminal member of the mitochondrial inner membrane electron transport chain; one of three mitochondrially-encoded subunits	3.94482
CaglfMt29	tV(UAC)3mt		Mitochondrial valine tRNA, has UAC anticodon	3.94482
CaglfMt35	tD(GUC)10mt		Mitochondrial aspartate tRNA, has GUC anticodon	3.94482
CAGL0I00110g			Putative adhesin-like with multiple tandem repeats; ORF appears artificially broken into fragments due to sequencing errors; belongs to adhesin cluster III; predicted GPI-anchor	3.9255
CAGL0J11891g	AWP3		Putative adhesin-like protein; identified in cell wall extracts by mass spectrometry; belongs to adhesin cluster VI	3.89132
CAGL0I00105g			Protein of unknown function	3.876
CAGL0A00110g	EPA19	FLO1	Putative adhesin-like protein; belongs to adhesin cluster I; appears artificially broken into fragments due to sequencing errors; predicted GPI anchor	3.83398
CAGL0G04455g		IME2	Ortholog(s) have protein kinase activity, role in cellular response to drug, negative regulation of DNA replication origin binding, protein phosphorylation, regulation of meiotic nuclear division and nucleus localization (1)	3.79188
CAGL0C05467g		MFG1	Ortholog(s) have role in filamentous growth, pathogenesis	3.78877
CAGL0M13167g			Ortholog(s) have protein serine/threonine kinase activity	3.76009
CAGL0D02244g		MEK1	Ortholog(s) have protein serine/threonine kinase activity	3.71387
CAGL0M06281g	DTR1	DTR1	Acetate exporter in the plasma membrane, required for virulence in Galleria mellonella model	3.65211
CAGL0I10010g		BTN2	Ortholog(s) have SNARE binding, chaperone binding activity and role in amino acid transport, intracellular protein transport, protein folding, protein localization to nucleus, regulation of pH, retrograde transport, endosome to Golgi (1)	3.64859
CAGL0H10626g	AWP13		Predicted cell wall adhesin with a role in adhesion; belongs to adhesin cluster III; predicted GPI anchor; contains tandem repeats	3.58145
CAGL0M06963g		SOL2	Ortholog(s) have role in tRNA export from nucleus and cytosol localization	3.57012
CAGL0G04433g		PMR10	Ortholog of S. cerevisiae : PRM10, C. albicans SC5314 : C7_01940C_A, C. dubliniensis CD36 : Cd36_71750, C. parapsilosis CDC317 : CPAR2_703450 and Candida tenuis NRRL Y-1498 : CANTEDRAFT_102771 (1)	3.47485
CAGL0A00116g			Protein of unknown function	3.41353
CAGL0J01800g			Putative adhesin-like protein; belongs to adhesin cluster VI	3.39545
CAGL0M04917g			Protein of unknown function	3.37027
CAGL0G03377g		MAM1	Ortholog(s) have role in attachment of spindle microtubules to kinetochore involved in homologous chromosome segregation, homologous chromosome segregation and meiotic chromosome segregation, more	3.36034
CAGL0L07590g			Protein of unknown function	3.36034
CAGL0H00132g			Putative adhesin-like protein with 4 tandem repeats; appears artificially broken into fragments due to sequencing errors	3.35251
CAGL0H00121g			Protein of unknown function	3.34258
CAGL0D03762g		GIC1	Ortholog(s) have GTPase activator activity, Rho GTPase binding activity and role in establishment of cell polarity, heterochromatin organization involved in chromatin silencing, regulation of exit from mitosis, septin ring organization	3.33244
CAGL0G10219g	AWP12		Adhesin-like protein with 5 tandem repeats; belongs to adhesin cluster VII; predicted GPI-anchor; similarity to S. cerevisiae flocculins, cell wall proteins that mediate adhesion	3.32658
CAGL0F00110g	AWP10		Putative adhesin-like protein; GPI-anchored; belongs to adhesin cluster V; ORF appears artificially broken into fragments due to sequencing errors but the gene is likely protein-coding based on mass spectrometry data (1, 2, 3)	3.26311
CAGL0F02607g		DIT2	Ortholog(s) have oxidoreductase activity, oxygen binding activity and role in ascospore wall assembly, chlamydospore formation	3.25239
CAGL0L12122g		ISC10	Ortholog(s) have role in ascospore formation	3.23932
CAGL0F02651g		DIT1	Ortholog(s) have catalytic activity and role in ascospore wall assembly	3.20281
CAGL0H08910g		YGL138C	Ortholog of S. cerevisiae : YGL138C, C. albicans SC5314 : C3_00990C_A, C. dubliniensis CD36 : Cd36_80910, C. parapsilosis CDC317: CPAR2_102230 and Candida tenuis NRRL Y-1498 : CANTEDRAFT_109984	3.17222
CAGL0L06578g		AMA1	Ortholog(s) have ubiquitin ligase activator activity	3.17099
CAGL0F05137g		PRY2	Ortholog(s) have cholesterol binding, sterol binding activity, role in pathogenesis, sterol transport and cell surface, extracellular region, yeast-form cell wall localization (1)	3.13335
CAGL0H03575g		SPO1	Ortholog(s) have role in ascospore-type prospore membrane assembly, spindle pole body duplication, spore membrane bending pathway and endoplasmic reticulum, nucleus, prospore membrane localization (1)	3.12686
CAGL0G10175g	AWP6	DAN1	Adhesin-like protein; identified in cell wall extracts by mass spectrometry; belongs to adhesin cluster IV; predicted GPI anchor	3.12386
CAGL0E04466g		SPO13	Ortholog(s) have role in meiotic sister chromatid cohesion, positive regulation of sister chromatid cohesion, protein localization to chromosome, centromeric region	3.10441
CaglfMt28	C(GCA)4mt		Mitochondrial cysteine tRNA, has GCA anticodon	3.08728
CAGL0I02596g			Protein of unknown function	3.05876
CAGL0I03586g		MSH5	Ortholog(s) have role in reciprocal meiotic recombination and mismatch repair complex localization	3.05858
CAGL0I06644g		SPI1	Putative GPI-linked cell wall protein	3.03658
CAGL0J00363g		YHK8	Putative protein of major facilitator superfamily; gene is downregulated in azole-resistant strain	3.01016
CAGL0C01617g			Protein of unknown function	2.97052
CAGL0K04455g		SPR3	Ortholog(s) have role in ascospore formation and ascospore wall, prospore membrane, septin complex localization	2.94983
CAGL0J11616g			Protein of unknown function	2.94715
CAGL0B00165r	tL(CAA)1		tRNA-Leu, predicted by tRNAscan-SE; CAA anticodon	2.94486
CAGL0B03729r	tW(CCA)1		tRNA-Trp, predicted by tRNAscan-SE; CCA anticodon	2.94486
CAGL0C03806r	tR(UCU)1		tRNA-Arg, predicted by tRNAscan-SE; UCU anticodon	2.94486
CAGL0D01848r	tL(CAA)4		tRNA-Leu, predicted by tRNAscan-SE; CAA anticodon	2.94486
CAGL0D04334r	tE(CUC)1		tRNA-Glu, predicted by tRNAscan-SE; CUC anticodon	2.94486
CAGL0D06116r	tA(UGC)2		tRNA-Ala, predicted by tRNAscan-SE; UGC anticodon	2.94486
CAGL0D06666g			Protein of unknown function	2.94486
CAGL0E03432g		CDA1	Ortholog(s) have chitin deacetylase activity and role in ascospore wall assembly	2.94486
CAGL0F01309r	tT(AGU)3		tRNA-Thr, predicted by tRNAscan-SE; AGU anticodon	2.94486
CAGL0F02189r	tF(GAA)3		tRNA-Phe, predicted by tRNAscan-SE; GAA anticodon	2.94486
CAGL0G01650r	tI(AAU)1		tRNA-Ile, predicted by tRNAscan-SE; AAU anticodon	2.94486
CAGL0G04323r	tD(GUC)4		tRNA-Asp, predicted by tRNAscan-SE; GUC anticodon	2.94486
CAGL0G07150r	tK(CUU)2		tRNA-Lys, predicted by tRNAscan-SE; CUU anticodon	2.94486
CAGL0I00121g			Protein of unknown function	2.94486
CAGL0I01540r	tM(CAU)3		tRNA-Met, predicted by tRNAscan-SE; CAU anticodon	2.94486
CAGL0I01716r	tP(UGG)5		tRNA-Pro, predicted by tRNAscan-SE; UGG anticodon	2.94486
CAGL0I06468r	tI(AAU)2		tRNA-Ile, predicted by tRNAscan-SE; AAU anticodon	2.94486
CAGL0I06622r	tV(AAC)6		tRNA-Val, predicted by tRNAscan-SE; AAC anticodon	2.94486
CAGL0I08921r	tQ(UUG)3		tRNA-Gln, predicted by tRNAscan-SE; UUG anticodon	2.94486
CAGL0J01749r	tK(CUU)6		tRNA-Lys, predicted by tRNAscan-SE; CUU anticodon	2.94486
CAGL0J04730r	tN(GUU)7		tRNA-Asn, predicted by tRNAscan-SE; GUU anticodon	2.94486
CAGL0K02090r			ncRNA, Uncharacterized	2.94486
CAGL0K06611r	tE(UUC)4		tRNA-Glu, predicted by tRNAscan-SE; UUC anticodon	2.94486
CAGL0K07722r	tS(UGA)1		tRNA-Ser, predicted by tRNAscan-SE; UGA anticodon	2.94486
CAGL0K11704r	tV(UAC)2		tRNA-Val, predicted by tRNAscan-SE; UAC anticodon	2.94486
CAGL0L04906r	tH(GUG)6		tRNA-His, predicted by tRNAscan-SE; GUG anticodon	2.94486
CAGL0L06380r	tI(AAU)6		tRNA-Ile, predicted by tRNAscan-SE; AAU anticodon	2.94486
CAGL0L07964r	tQ(UUG)6		tRNA-Gln, predicted by tRNAscan-SE; UUG anticodon	2.94486
CAGL0L12430r	tI(AAU)8		tRNA-Ile, predicted by tRNAscan-SE; AAU anticodon	2.94486
CAGL0M08470r	tE(UUC)9		tRNA-Glu, predicted by tRNAscan-SE; UUC anticodon	2.94486
CaglfMt16	tY(GUA)7mt		Mitochondrial tyrosine tRNA, has GUA anticodon	2.94486
CaglfMt19	tI(GAU)1mt		Mitochondrial isoleucine tRNA, has GAU anticodon	2.94486
CaglfMt20	tW(UCA)1mt		Mitochondrial tryptophan tRNA, has UCA anticodon	2.94486
CaglfMt33	tR(UCU)10mt		Mitochondrial arginine tRNA, has UCU anticodon	2.94486
CaglfMt34	tG(UCC)3mt		Mitochondrial glycine tRNA, has UCC anticodon	2.94486
CaglfMt36	tS(GCU)4mt		Mitochondrial serine tRNA, one of two tRNA-Ser encoded on the mitochondrial genome; has GCU anticodon	2.94486
CAGL0B00726g		GLK1	Ortholog(s) have glucokinase activity and role in glucose import, glucose metabolic process, glycolytic process, mannose metabolic process	2.9174
CAGL0A02970g		PHO92	Ortholog(s) have mRNA 3'-UTR binding activity, role in regulation of mRNA stability, regulation of phosphate metabolic process and cytoplasm localization	2.91739
CAGL0F00891g		LDS2	Ortholog(s) have role in ascospore wall assembly and ascospore wall, ascus lipid droplet, prospore membrane localization	2.90836
CAGL0M05401g		YBR201C-A	Ortholog of S. cerevisiae : YBR201C-A and Saccharomyces cerevisiae S288C : YBR201C-A	2.84341
CAGL0G00792g		REC102	Ortholog(s) have role in reciprocal meiotic recombination and condensed nuclear chromosome localization	2.82424
CAGL0H04059g			Protein of unknown function	2.82424
CAGL0H06061r	tL(UAG)2		tRNA-Leu, predicted by tRNAscan-SE; UAG anticodon	2.82424
CAGL0L12496g			Protein of unknown function	2.82424
CAGL0M11660g		GPP1	Has domain(s) with predicted hydrolase activity	2.76126
CAGL0M11044g			Ortholog(s) have cyclin-dependent protein serine/threonine kinase regulator activity	2.7503
CAGL0F05709g		ATC1	Ortholog(s) have role in bipolar cellular bud site selection, cellular cation homeostasis and nucleus localization	2.74249
CAGL0A02321g	HXT3	HXT5	Ortholog(s) have fructose transmembrane transporter activity, glucose transmembrane transporter activity, mannose transmembrane transporter activity	2.72901
CAGL0K13002g	AED2		Putative adhesin; predicted GPI-anchor; belongs to adhesin cluster III	2.72779
CAGL0D01694g		SMK1	Ortholog(s) have MAP kinase activity and role in ascospore wall assembly, negative regulation of sporulation resulting in formation of a cellular spore, protein autophosphorylation, protein phosphorylation (1)	2.7181
CAGL0A03300g	IME4	IME4/YGL192w	Ortholog(s) have mRNA (N6-adenosine)-methyltransferase activity, role in mRNA methylation, meiotic cell cycle, negative regulation of pseudohyphal growth and RNA N6-methyladenosine methyltransferase complex localization (1)	2.69877
CAGL0M04103g		HXT14	Ortholog(s) have galactose transmembrane transporter activity and role in hexose transmembrane transport	2.69502
CAGL0K01961r			ncRNA, Uncharacterized	2.68824
CAGL0J02024g			Protein of unknown function	2.68398
CAGL0L09295g		REC8	Ortholog(s) have chromatin binding activity and role in meiotic sister chromatid cohesion, protein localization to chromosome, centromeric region, reciprocal meiotic recombination, synaptonemal complex assembly	2.63987
CAGL0M05115g			Protein of unknown function	2.61785
CAGL0L07018g		SRL4	Protein of unknown function	2.61783
CAGL0K03355g		SRT1	Ortholog(s) have dehydrodolichyl diphosphate synthase activity, prenyltransferase activity, role in dolichol biosynthetic process, protein glycosylation and dehydrodolichyl diphosphate synthase complex, lipid droplet localization	2.58329
CAGL0M09042g		IME1	Ortholog(s) have transcription factor binding activity and role in positive regulation of transcription by RNA polymerase II, pseudohyphal growth, regulation of meiotic nuclear division, regulation of transcription by RNA polymerase II	2.58037
CAGL0J02706g		MEI4	Ortholog(s) have role in meiotic DNA double-strand break formation and condensed nuclear chromosome localization	2.52546
CAGL0D05434g			Protein of unknown function	2.51765
CAGL0C03575g		AGA1/YNR044W	Predicted GPI-linked protein; putative adhesin-like protein	2.50237
CAGL0I01936g		SPO16	Ortholog(s) have role in ascospore formation, positive regulation of protein sumoylation, regulation of reciprocal meiotic recombination, synaptonemal complex assembly and condensed nuclear chromosome localization (1)	2.50237
CAGL0E00341g	MTL1α	HMRA1	Mating type protein a1; differentially spliced transcript; expressed in both MATa and MATalpha strains	2.50236
CAGL0H04015g			Protein of unknown function	2.50235
CAGL0G09229g		PRM3	Ortholog(s) have role in karyogamy involved in conjugation with cellular fusion, nuclear membrane fusion involved in karyogamy and extrinsic component of nuclear outer membrane, nuclear envelope, spindle pole body localization	2.50231
CaglfMp04	COX1	COX1	Subunit I of cytochrome c oxidase, which is the terminal member of the mitochondrial inner membrane electron transport chain; one of 3 mitochondrially-encoded subunits; gene contains three Group I introns encoding putative endonucleases	2.50231
CAGL0C03938g		MNT3/YIL014W	Has domain(s) with predicted transferase activity, transferring glycosyl groups activity and role in protein glycosylation	2.4759
CAGL0M13387g			Ortholog(s) have role in ascospore wall assembly	2.46095
CAGL0A01804g		HXT1	Ortholog(s) have fructose transmembrane transporter activity, pentose transmembrane transporter activity, role in glucose transmembrane transport, mannose transmembrane transport and plasma membrane localization (2)	2.45579
CAGL0B02079g		AZR1	Ortholog(s) have azole transmembrane transporter activity, role in asperfuranone biosynthetic process, azole transmembrane transport and plasma membrane localization	2.45346
CAGL0M10153g			Ortholog(s) have protein serine/threonine kinase activity	2.42409
CAGL0D01265g	MT-I		Copper-binding metallothionein, involved in sequestration of metal ions; inducible by copper and silver; gene used for molecular typing of C. glabrata strain isolates	2.40221
CAGL0G10197g			Protein of unknown function	2.39284
CAGL0J11374g			Protein of unknown function	2.35036
CAGL0K06127g		ECM11	Ortholog(s) have role in reciprocal meiotic recombination, replication-born double-strand break repair via sister chromatid exchange, synaptonemal complex organization and nucleus, synaptonemal complex localization	2.3097
CAGL0L01892r			ncRNA, Uncharacterized	2.3097
CAGL0F00341g			Protein of unknown function	2.28289
CAGL0I05654g			Ortholog(s) have uridine kinase activity and role in pyrimidine-containing compound salvage	2.27094
CAGL0D05720g		SPO75	Ortholog(s) have role in ascospore formation, ascospore wall assembly	2.2679
CAGL0H06853g			Putative NADP-dependent alcohol dehydrogenase VI; protein abundance increased in ace2 mutant cells	2.24543
CAGL0M07766g			Putative protein; gene is upregulated in azole-resistant strain	2.2379
CAGL0I00286g		HXT2	Has domain(s) with predicted transmembrane transporter activity, role in transmembrane transport and integral component of membrane, membrane localization	2.23441
CAGL0M03003g		YMR279C	Ortholog(s) have role in borate transmembrane transpor	2.22484
CAGL0J04972g			Has domain(s) with predicted ATP binding, protein kinase activity, protein tyrosine kinase activity and role in protein phosphorylation	2.22347
CAGL0J11847r			ncRNA, Uncharacterized	2.22119
CAGL0M08580g		DON1	Ortholog(s) have prospore membrane, prospore membrane leading edge localization	2.20281
CAGL0M07678g			Ortholog(s) have role in maturation of SSU-rRNA, ribosomal small subunit biogenesis and 90S preribosome, nucleus localization	2.20059
CAGL0A03806g		MUM3	Ortholog(s) have role in ascospore wall assembly	2.18044
CAGL0H03135g	MFalpha	MFalpha2	Mating pheromone alpha1 precursor	2.18044
CAGL0M02640r			ncRNA, Uncharacterized	2.18044
CAGL0K12716g		YFL040W	Has domain(s) with predicted transmembrane transporter activity, role in transmembrane transport and integral component of membrane, membrane localization	2.1748
CAGL0M07359g		LEE1	Has domain(s) with predicted nucleic acid binding, zinc ion binding activity	2.16533
CAGL0M01716g		TEC1	Ortholog(s) have DNA-binding transcription activator activity, RNA polymerase II-specific, DNA-binding transcription factor activity and RNA polymerase II proximal promoter sequence-specific DNA binding, more (1)	2.15802
CAGL0M05819g			Protein of unknown function	2.14623
CAGL0M07293g		PDR12	Putative ABC transporter of weak organic acids; gene is downregulated in azole-resistant strain	2.14587
CAGL0K10428g		IGD1	Ortholog(s) have enzyme inhibitor activity and role in negative regulation of glycogen catabolic process	2.14329
CAGL0J11550g			Ortholog of S. cerevisiae : YNL195C and Saccharomyces cerevisiae S288C : YNL195C	2.13681
CAGL0B05148g			Protein of unknown function	2.13625
CAGL0I08943g		PES4	Has domain(s) with predicted nucleic acid binding, nucleotide binding activity	2.12821
CAGL0K05063r			U1 snRNA	2.12581
CAGL0K04411g		LST7	Ortholog(s) have GTPase activator activity, role in positive regulation of GTPase activity, positive regulation of TORC1 signaling and Lst4-Lst7 complex, cytoplasm, vacuolar membrane localization	2.08962
CAGL0J02530g			Putative adhesion protein; predicted GPI-anchor; belongs to adhesin cluster VI	2.08734
CAGL0F06600r			ncRNA, Uncharacterized	2.08733
CAGL0M08096g			Protein of unknown function	2.08733
CAGL0L06336g		STE5	Ortholog(s) have G-protein beta-subunit binding, MAP-kinase scaffold activity, phosphatidylinositol-4,5-bisphosphate binding activity	2.08733
CAGL0F04543g			Protein of unknown function	2.08731
CAGL0G01518r	tT(AGU)5		tRNA-Thr, predicted by tRNAscan-SE; AGU anticodon	2.08727
CAGL0G09680r			ncRNA, Uncharacterized	2.08727
CAGL0L07612r	tR(ACG)3		tRNA-Arg, predicted by tRNAscan-SE; ACG anticodon	2.08727
CAGL0E05984g		GRE1	Ortholog of S. cerevisiae : GRE1 and Saccharomyces cerevisiae S288C : YPL223C	2.06974
CAGL0F02057g			Has domain(s) with predicted DNA binding activity	2.04294
CAGL0L01463g		PRM6	Ortholog(s) have potassium ion transmembrane transporter activity, role in potassium ion transmembrane transport and cellular bud tip, integral component of plasma membrane, mating projection tip localization	2.02593
CAGL0H00440g		YJR124C	Has domain(s) with predicted role in transmembrane transport and integral component of membrane localization	2.02062
CAGL0H09614g		TIR1	Putative GPI-linked cell wall protein	2.01695
CAGL0B00616g		SPS22	Ecm33-family protein with a predicted role in cell wall biogenesis and organization; predicted GPI-anchor	2.01563
CAGL0A02255g			Protein of unknown function	2.01084
CAGL0G06798g		LSO1	Ortholog(s) have role in iron ion homeostasis and cytoplasm, nucleus localization	2.00685
CAGL0G04279g		MNT3	Has domain(s) with predicted transferase activity, transferring glycosyl groups activity and role in protein glycosylation	2.00614
CAGL0B00968g		FUS1	Ortholog(s) have role in cytogamy, maintenance of protein location in cell cortex, regulation of termination of mating projection growth and integral component of plasma membrane, mating projection tip localization	1.9988
CAGL0I09724g		MCH5	Has domain(s) with predicted role in transmembrane transport and integral component of membrane localization	1.99347
CAGL0J09174g		YDL186W	Protein of unknown function	1.9927
CAGL0B00462g		KAR4	Ortholog(s) have DNA-binding transcription factor activity and role in karyogamy involved in conjugation with cellular fusion, meiotic cell cycle, positive regulation of transcription from RNA polymerase II promoter by pheromones	1.98042
CAGL0B00715g			Protein of unknown function	1.97919
CAGL0B02926g	BMT3		Beta mannosyltransferase	1.9763
CAGL0M08030g		CPR7	Ortholog(s) have peptidyl-prolyl cis-trans isomerase activity, unfolded protein binding activity, role in cellular response to heat, protein refolding and cytosol localization	1.96417
CAGL0J06028g	MEP2	MEP2	Ortholog(s) have ammonium transmembrane transporter activity, high-affinity secondary active ammonium transmembrane transporter activity	1.94983
CAGL0C04785g		YJR115W	Ortholog of S. cerevisiae : YJR115W and Saccharomyces cerevisiae S288C : YJR115W	1.94397
CAGL0H05995g		AIM2	Has domain(s) with predicted hydrolase activity	1.93678
CAGL0C03289g	YBT1	YBT1	Putative ABC transporter involved in bile acid transport; gene is upregulated in azole-resistant strain	1.93514
CAGL0I10791g		ARG3	Ortholog(s) have ornithine carbamoyltransferase activity, role in arginine biosynthetic process, arginine biosynthetic process via ornithine, asexual sporulation and mitochondrial matrix, mitochondrion localization	1.92428
CAGL0G06160g			Protein of unknown function	1.9174
CAGL0I09592g			Ortholog(s) have carbamoyl-phosphate synthase (glutamine-hydrolyzing) activity, role in arginine biosynthetic process and carbamoyl-phosphate synthase complex, cytoplasmic stress granule localization	1.91521
CAGL0G05984g		SPS100	Ortholog(s) have role in ascospore wall assembly	1.90447
CAGL0E00275g	EPA20	FLO5	Putative adhesin; belongs to adhesin cluster I	1.90323
CAGL0C05115g			Argininosuccinate synthetase	1.89873
CAGL0G01540g	NCE103	NCE103	Beta carbonic anhydrase with a predicted role in non-classical protein export; upregulated in azole-resistant strain; enzyme activity increased by amines and amino acids; protein abundance decreased in ace2 cells	1.89688
CAGL0E00583g		TRX3	Ortholog(s) have disulfide oxidoreductase activity, role in cellular response to oxidative stress and mitochondrion localization	1.88484
CAGL0G02629g		BMT5	Ortholog(s) have S-adenosylmethionine-dependent methyltransferase activity, rRNA (uridine-N3-)-methyltransferase activity, role in rRNA base methylation and nucleolus localization	1.88029
CAGL0K03069g		IRC21	Ortholog(s) have role in cellular response to DNA damage stimulus	1.86399
CAGL0C03960g		MNT3	Has domain(s) with predicted transferase activity, transferring glycosyl groups activity and role in protein glycosylation	1.85601
CAGL0J06088g		YNL162W-A	Ortholog of S. cerevisiae : YNL162W-A and Saccharomyces cerevisiae S288C : YNL162W-A	1.85196
CAGL0H07645g		ZIP2	Ortholog(s) have role in positive regulation of protein sumoylation, reciprocal meiotic recombination, synapsis, synaptonemal complex assembly and synaptonemal complex localization	1.8358
CAGL0E02937g		CGR1	Protein of unknown function	1.83089
CAGL0K11638g		DGR2	Ortholog of S. cerevisiae : DGR2 and Saccharomyces cerevisiae S288C : YKL121W	1.8243
CAGL0G01056g	GAS3	GAS2	Putative glycoside hydrolase of the Gas/Phr family; predicted GPI-anchor	1.8243
CAGL0L12518g			Protein of unknown function	1.8243
CAGL0G06446g			Protein of unknown function	1.82429
CAGL0H03410r			ncRNA, Uncharacterized	1.82429
CAGL0M12100g		TYE7	Has domain(s) with predicted protein dimerization activity	1.82179
CAGL0K00363g		STE6	Ortholog(s) have ATPase-coupled oligopeptide transmembrane transporter activity, ATPase-coupled peptide transmembrane transporter activity, ATPase-coupled transmembrane transporter activity, oligopeptide transmembrane transporter activity	1.82055
CAGL0A02277g		YCL049C	Protein of unknown function	1.819
CAGL0H09592g		TIR1	Putative GPI-linked cell wall protein	1.80577
CAGL0E02673g		UTP23	Ortholog(s) have small ribosomal subunit rRNA binding activity	1.80258
CAGL0M04587g		RMP1	Ortholog(s) have rRNA primary transcript binding activity	1.79836
CAGL0F04499g		FUI1	Ortholog(s) have uridine transmembrane transporter activity, role in transmembrane transport, uridine transport and plasma membrane localization	1.78966
CAGL0H08173g			Protein of unknown function	1.78707
CAGL0L07832g		YCR016W	Ortholog of S. cerevisiae : YCR016W, C. albicans SC5314 : C3_07600W_A, C. dubliniensis CD36 : Cd36_87480, C. parapsilosis CDC317: CPAR2_808240 and C. auris B8441 : B9J08_001753	1.78403
CAGL0C03872g	TIR3	TIR3	Putative GPI-linked cell wall protein involved in sterol uptake	1.78248
CAGL0M03421g			Protein of unknown function	1.77539
CAGL0B05093g	AWP9		Putative adhesin-like protein; GPI-anchored; belongs to adhesin cluster V; ORF appears artificially broken into fragments due to sequencing errors but the gene is likely protein-coding based on mass spectrometry data (1, 2, 3)	1.76968
CAGL0C01919g	MFA2	MFA2	Putative a-factor pheromone	1.7654
CAGL0L00561g		SSO1	Ortholog(s) have SNAP receptor activity, phosphatidic acid binding, phosphatidylinositol-3,4-bisphosphate binding, phosphatidylinositol-3,5-bisphosphate binding, phosphatidylinositol-4,5-bisphosphate binding activity	1.76017
CAGL0I04290g		SUA5	Ortholog(s) have N(6)-L-threonylcarbamoyladenine synthase activity, single-stranded telomeric DNA binding activity	1.76007
CAGL0L08294g		AXL2	Ortholog(s) have role in axial cellular bud site selection and cell division site, cellular bud neck, cellular bud neck septin ring, incipient cellular bud site, integral component of plasma membrane localization	1.75898
CAGL0H01144g		ZIP1	Ortholog(s) have SUMO polymer binding activity	1.75635
CAGL0B04455g		AVT4	Ortholog(s) have L-glutamine transmembrane transporter activity, L-isoleucine transmembrane transporter activity, L-tyrosine transmembrane transporter activity and role in amino acid transmembrane export from vacuole	1.75613
CAGL0K06259g	TSA1	TSA2	Thiol-specific antioxidant protein; predicted thioredoxin peroxidase involved in oxidative stress response; protein abundance decreased in ace2 mutant cells	1.75351
CAGL0D05654g			Protein of unknown function	1.74523
CAGL0D05104g			Protein of unknown function	1.72476
CAGL0G02871g			Protein of unknown function	1.72475
CAGL0M11066g		CLB6	Ortholog(s) have cyclin-dependent protein serine/threonine kinase regulator activity	1.71997
CAGL0K09460g		PNO1	Putative nucleolar protein required for pre-rRNA processing; gene is downregulated in azole-resistant strain	1.71812
CAGL0L03828g		CYB5	Ortholog(s) have electron transfer activity, role in ergosterol biosynthetic process, sterol biosynthetic process and endoplasmic reticulum membrane localization	1.71008
CAGL0E00132g			Protein of unknown function	1.70883
CAGL0B00374g		ADF1	Ortholog(s) have RNA polymerase II regulatory region DNA binding activity and role in negative regulation of transcription by RNA polymerase II, pheromone-dependent signal transduction involved in conjugation with cellular fusion	1.70554
CAGL0A03905g	HMX1	HMX1	Ortholog(s) have heme oxygenase (decyclizing) activity and role in cellular iron ion homeostasis, heme catabolic process, response to carbon monoxide, response to oxidative stress	1.70168
CAGL0H00759g		SGS1	Has domain(s) with predicted 3'-5' DNA helicase activity, ATP binding, helicase activity, nucleic acid binding activity and role in DNA recombination, DNA repair, DNA replication	1.69082
CAGL0L03846g		DBP2	Ortholog(s) have RNA helicase activity, RNA-dependent ATPase activity	1.68695
CAGL0D03630g		CET1	Ortholog(s) have ATPase activity, polynucleotide 5'-phosphatase activity	1.68134
CAGL0E02233g		PCL1	Protein of unknown function	1.68071
CAGL0K00605g		CDC6	Ortholog(s) have ATP binding, ATPase activity, DNA replication origin binding, GTP binding, GTPase activity, chromatin binding, protein serine/threonine kinase activity (1)	1.67326
CAGL0K08470g			Protein of unknown function	1.67229
CAGL0M14047g		ADH6	Putative NADPH-dependent cinnamyl alcohol dehydrogenase; gene is upregulated in azole-resistant strain	1.66315
CAGL0C02783g		SPO11	Ortholog(s) have DNA end binding, chromatin binding, endodeoxyribonuclease activity, producing 3'-phosphomonoesters activity	1.66284
CAGL0H01661g		SPS2	Ecm33-family protein with a predicted role in cell wall biogenesis and organization; predicted GPI-anchor	1.66225
CAGL0C04917g		CPA2	Ortholog(s) have carbamoyl-phosphate synthase (glutamine-hydrolyzing) activity, role in arginine biosynthetic process and carbamoyl-phosphate synthase complex localization	1.66216
CAGL0M13827g	FKS3	FKS3	Putative 1,3-beta-d-glucan synthase component (1, 2)	1.66212
CAGL0H00418g		TMT1	Protein of unknown function	1.65632
CAGL0I05610g		YNR014W	Ortholog of S. cerevisiae : YNR014W and Saccharomyces cerevisiae S288C : YNR014W	1.65545
CAGL0G08294g		GPN3	Ortholog(s) have role in mitotic sister chromatid cohesion, protein import into nucleus	1.65411
CAGL0H05973g		YPL108W	Ortholog of S. cerevisiae : YPL108W and Saccharomyces cerevisiae S288C : YPL108W	1.651
CAGL0M01056g		FCF1	Ortholog(s) have endoribonuclease activity	1.64805
CAGL0K04433g		PEF1	Ortholog(s) have calcium ion binding, zinc ion binding activity and role in axial cellular bud site selection, bipolar cellular bud site selection, regulation of COPII vesicle coating	1.64732
CAGL0D00220g		ECM1	Ortholog(s) have role in ribosomal large subunit export from nucleus and nucleolus, nucleus, preribosome, large subunit precursor localization	1.64186
CaglfMt27	tT(UAG)1mt		Mitochondrial threonine tRNA, one of two tRNA-Thr encoded on the mitochondrial genome; has UAG anticodon; has an unusual structure, with eight nucleotides in the anticodon loop; recognizes the CUN codon family	1.63596
CAGL0H03377g	DBP3	DBP3	Ortholog(s) have RNA helicase activity, RNA-dependent ATPase activity and role in endonucleolytic cleavage in ITS1 upstream of 5.8S rRNA from tricistronic rRNA transcript (SSU-rRNA, 5.8S rRNA, LSU-rRNA)	1.6355
CAGL0I02354g		DBP8	Ortholog(s) have ATPase activity, RNA helicase activity	1.63353
CAGL0K06215g		UTP6	Ortholog(s) have U3 snoRNA binding activity	1.62827
CAGL0D05236g		RRT5	Has domain(s) with predicted nucleic acid binding, nucleotide binding activity	1.62188
CAGL0F01859g		OSW2	Ortholog(s) have role in ascospore wall assembly and cytoplasm, prospore membrane localization	1.6194
CAGL0J08437g		LPP1	Ortholog(s) have phosphatidate phosphatase activity, role in phospholipid metabolic process and membrane localization	1.61376
CAGL0K10802r			ncRNA, Uncharacterized	1.60191
CAGL0J07700g		CWC25	Ortholog(s) have role in mRNA splicing, via spliceosome and U2-type spliceosomal complex localization	1.5996
CAGL0K10164g		SED1/YDR077W	Predicted GPI-linked protein; putative adhesin-like protein	1.59631
CAGL0F06809g		YVH1	Ortholog(s) have preribosome binding, protein tyrosine phosphatase activity	1.59381
CAGL0K05247g		CSR2	Ortholog(s) have ubiquitin protein ligase binding activity, role in fungal-type cell wall organization, regulation of transcription by RNA polymerase II and nucleus localization	1.58984
CAGL0J03740g		SSP2	Ortholog(s) have role in ascospore formation, ascospore wall assembly, positive regulation of protein autophosphorylation and ascospore wall localization	1.58614
CAGL0G00264g		PXR1	Ortholog(s) have enzyme activator activity, telomerase inhibitor activity, role in box C/D snoRNA 3'-end processing, negative regulation of telomere maintenance via telomerase and nucleolus, nucleoplasm localization	1.58225
CAGL0M10219g		LAC1	Putative ceramide synthase component; gene is upregulated in azole-resistant strain	1.57905
CAGL0G00484g		EFG1	Has domain(s) with predicted role in rRNA processing	1.57766
CAGL0H02189g		TMA23	Ortholog(s) have role in ribosomal small subunit biogenesis and nucleolus localization	1.5766
CAGL0M02629g		ISU1	Ortholog(s) have 2 iron, 2 sulfur cluster binding, ATPase activator activity, ferrous iron binding, iron ion binding, iron-sulfur cluster binding, iron-sulfur cluster carrier activity, zinc ion binding activity	1.57316
CAGL0M04719g		RRP36	Ortholog(s) have role in cleavage involved in rRNA processing, maturation of SSU-rRNA from tricistronic rRNA transcript (SSU-rRNA, 5.8S rRNA, LSU-rRNA), ribosomal small subunit biogenesis and 90S preribosome, nucleolus localization	1.5678
CAGL0F04081g		TEC1	Has domain(s) with predicted DNA-binding transcription factor activity, role in regulation of transcription, DNA-templated and nucleus localization	1.56597
CAGL0F05049g		YLR283W	Ortholog of S. cerevisiae : YLR283W, C. albicans SC5314 : C2_04100W_A, C. dubliniensis CD36 : Cd36_18740, C. parapsilosis CDC317: CPAR2_212500 and C. auris B8441 : B9J08_004482	1.56415
CAGL0J01727g			Putative adhesion protein; predicted GPI-anchor; belongs to adhesin cluster VI	1.56127
CAGL0F06897g		YIR035C	Putative protein with alcohol dehydrogenase domain; gene is downregulated in azole-resistant strain	1.55802
CAGL0F00187g	FET4	FET4	Has domain(s) with predicted role in transmembrane transport	1.55699
CAGL0D06050g		KCH1	Ortholog(s) have potassium ion transmembrane transporter activity, role in potassium ion transmembrane transport and integral component of plasma membrane, mating projection localization	1.55275
CAGL0E03069g		ENP2	Ortholog(s) have role in cellular response to drug, maturation of SSU-rRNA from tricistronic rRNA transcript (SSU-rRNA, 5.8S rRNA, LSU-rRNA), ribosomal small subunit biogenesis and nucleolus, small-subunit processome localization	1.54978
CAGL0B02343g		ATR1	Putative multidrug efflux pump of major facilitator superfamily; gene is downregulated in azole-resistant strain	1.54818
CAGL0I04840g	CHS3B	CHS3	Class IV chitin synthase with a calcineurin pathway- and Tor1p-dependent role in cell wall integrity; mutants have significantly thickened cell wall chitin-glucan layer; mutants delayed in cell wall formation during protoplast regeneration (1, 2)	1.54732
CAGL0J06864g		MEI5	Ortholog(s) have role in meiotic DNA recombinase assembly, reciprocal meiotic recombination and condensed nuclear chromosome localization	1.53913
CaglfMt26	tF(GAA)7mt		Mitochindrial phenylalanine tRNA, has GAA anticodon	1.5389
CAGL0E04224g			Protein of unknown function	1.53669
CAGL0F06853g		MAK11	Ortholog(s) have protein kinase inhibitor activity, role in regulation of actin cytoskeleton organization, regulation of microtubule cytoskeleton organization, ribosome biogenesis and nucleolar preribosome, nucleus localization	1.53654
CAGL0E04158g		DET1	Ortholog(s) have acid phosphatase activity and role in dephosphorylation, intracellular sterol transport	1.53644
CAGL0K12892g		RGD2	Ortholog(s) have GTPase activator activity and role in establishment or maintenance of actin cytoskeleton polarity, small GTPase mediated signal transduction	1.53477
CAGL0A04499g		KTI11	Ortholog(s) have iron ion binding, oxidoreductase activity, acting on iron-sulfur proteins as donors, zinc ion binding activity and role in peptidyl-diphthamide biosynthetic process from peptidyl-histidine, tRNA wobble uridine modification	1.53466
CAGL0E02145g		SKM1	Ortholog(s) have role in negative regulation of gene expression, negative regulation of sterol import by negative regulation of transcription from RNA polymerase II promoter, septum digestion after cytokinesis, sterol import	1.53188
CAGL0L02541g		YIL161W	Ortholog of S. cerevisiae : YIL161W and Saccharomyces cerevisiae S288C : YIL161W	1.53137
CAGL0M00946g		TSR2	Ortholog(s) have role in maturation of SSU-rRNA from tricistronic rRNA transcript (SSU-rRNA, 5.8S rRNA, LSU-rRNA)	1.53121
CAGL0A02816g		YPR1	Putative 2-methylbutyraldehyde reductase; gene is upregulated in azole-resistant strain	1.52913
CAGL0L10890g		YTM1	Ortholog(s) have role in cellular response to biotic stimulus, cellular response to starvation, chromosome organization and filamentous growth, more	1.52464
CAGL0G04125g		SAG1	Protein with similarity to S. cerevisiae Sag1 agglutinin, involved in cell adhesion; predicted GPI-anchor	1.52375
CAGL0I10670g		NOC4	Protein of unknown function	1.52315
CAGL0D00264g	NUD1	NUD1	Putative nuclear phosphatase regulatory subunit; gene is downregulated in azole-resistant strain	1.522
CAGL0L07678g		DIM1	Putative essential 18S rRNA dimethylase; gene is downregulated in azole-resistant strain	1.5213
CAGL0J00473g		CIC1	Ortholog(s) have large ribosomal subunit rRNA binding, proteasome binding, protein binding, bridging, rRNA binding activity	1.51997
CAGL0M06325g		SMP1	Ortholog(s) have DNA binding, bending, sequence-specific DNA binding activity, role in positive regulation of transcription from RNA polymerase II promoter in response to osmotic stress and cytoplasm, nucleus localization	1.51997
CAGL0J04048g		ISU2	Ortholog(s) have role in cellular iron ion homeostasis, iron-sulfur cluster assembly, tRNA wobble uridine modification and mitochondrial matrix localization	1.51318
CAGL0E00517g		YCR087C-A	Ortholog of S. cerevisiae : YCR087C-A, C. albicans SC5314 : CR_10750C_A, C. dubliniensis CD36 : Cd36_35524, C. parapsilosis CDC317 : CPAR2_200040 and C. auris B8441 : B9J08_001263	1.51314
CAGL0F01551g		FYV7	Ortholog(s) have role in maturation of SSU-rRNA from tricistronic rRNA transcript (SSU-rRNA, 5.8S rRNA, LSU-rRNA)	1.51038
CAGL0A02981g			Protein of unknown function	1.50237
CAGL0B05126g			Protein of unknown function	1.50237
CAGL0H06622g			Protein of unknown function	1.50237
CAGL0I06897r	tV(AAC)7		tRNA-Val, predicted by tRNAscan-SE; AAC anticodon	1.50236
CAGL0A02343g			Protein of unknown function	1.50235
CAGL0I05346r	tK(CUU)4		tRNA-Lys, predicted by tRNAscan-SE; CUU anticodon	1.50231
CAGL0L03388g			Protein of unknown function	1.50231
CAGL0L04836g			Protein of unknown function	1.50231
CAGL0K02387g		ROK1	Has domain(s) with predicted ATP binding, helicase activity, nucleic acid binding activity	1.49645
CAGL0K04169g	KSS1	KSS1/YGR040w	Ortholog(s) have MAP kinase activity, transcription factor binding activity (1)	1.49436
CAGL0I03608g		SAS10	Ortholog(s) have role in cellular response to drug, endonucleolytic cleavage in 5'-ETS of tricistronic rRNA transcript (SSU-rRNA, 5.8S rRNA and LSU-rRNA), more	1.49391
CAGL0K02211g		LCP5	Ortholog(s) have role in endonucleolytic cleavage in 5'-ETS of tricistronic rRNA transcript (SSU-rRNA, 5.8S rRNA and LSU-rRNA), more	1.48972
CAGL0L05434g	SUN4	NCA3	Ortholog(s) have role in fungal-type cell wall organization or biogenesis, mitochondrial ATP synthesis coupled proton transport and fungal-type cell wall localization	1.48839
CAGL0K07700g		BUD27	Ortholog(s) have role in RNA polymerase I assembly, RNA polymerase II core complex assembly, RNA polymerase III assembly, formation of translation preinitiation complex and cytoplasm localization	1.48101
CAGL0B03531g		CTO1	Protein of unknown function	1.47232
CAGL0J11066g		NOC3	Ortholog(s) have chromatin binding activity and role in DNA replication initiation, pre-replicative complex assembly involved in nuclear cell cycle DNA replication, rRNA processing, response to drug, ribosomal large subunit biogenesis	1.46703
CAGL0H08107g		HMS1	Ortholog(s) have DNA-binding transcription factor activity, double-stranded DNA binding activity	1.46173
CAGL0L03025g		RPC37	Ortholog(s) have RNA polymerase III activity, role in tRNA transcription by RNA polymerase III and RNA polymerase III complex, nuclear chromatin localization	1.46101
CAGL0L05016g		STB6	Ortholog of S. cerevisiae : STB6, C. albicans SC5314 : C3_03150W_A, C. dubliniensis CD36 : Cd36_83110, C. parapsilosis CDC317 : CPAR2_103210 and C. auris B8441 : B9J08_001101	1.45989
CAGL0M01892g		ECM8	Ortholog of S. cerevisiae : ECM8 and Saccharomyces cerevisiae S288C : YBR076W	1.44793
CAGL0I09108g		ESBP6	Has domain(s) with predicted role in transmembrane transport and integral component of plasma membrane localization	1.44693
CAGL0M03905g		KRI1	Ortholog(s) have role in endonucleolytic cleavage in ITS1 to separate SSU-rRNA from 5.8S rRNA and LSU-rRNA from tricistronic rRNA transcript (SSU-rRNA, 5.8S rRNA, LSU-rRNA) and 90S preribosome, nucleolus localization	1.44562
CAGL0A00154g			Protein of unknown function	1.44225
CAGL0M06589g		DAS2	Has domain(s) with predicted ATP binding, kinase activity and role in metabolic process	1.43585
CAGL0J11242g		RHO5	Ortholog(s) have GTP binding, GTPase activity and role in cell death in response to hydrogen peroxide, filamentous growth of a population of unicellular organisms, fungal-type cell wall organization	1.43577
CAGL0M02915g		ATG36	Ortholog(s) have role in autophagy of peroxisome and peroxisome localization	1.43456
CAGL0K13024g	AED1		Adhesin-like protein required for adherence to endothelial cells; identified in cell wall extracts by mass spectrometry; belongs to adhesin cluster III; predicted GPI anchor; 6 tandem repeats; expressed more in stationary growth phase	1.43297
CAGL0F00715g		MAK16	Protein of unknown function	1.43131
CAGL0B01595g			Protein of unknown function	1.42986
CAGL0M02409g		NOP53	Ortholog(s) have rRNA binding activity, role in maturation of LSU-rRNA from tricistronic rRNA transcript (SSU-rRNA, 5.8S rRNA, LSU-rRNA), rRNA processing, ribosomal large subunit export from nucleus and nucleolus, nucleus localization	1.42433
CAGL0F02167g		MSH4	Ortholog(s) have D-loop DNA binding, Y-form DNA binding, double-stranded DNA binding, four-way junction DNA binding activity, role in reciprocal meiotic recombination and MutSgamma complex, nuclear chromosome localization	1.42076
CAGL0C03828g		EST3	Ortholog(s) have DNA/RNA helicase activity, GTPase activity, telomerase activity, telomeric DNA binding activity and role in positive regulation of telomerase activity, telomere formation via telomerase, telomere maintenance via telomerase	1.41713
CAGL0I09152g		POP4	Ortholog(s) have RNA binding, rRNA primary transcript binding, ribonuclease MRP activity, ribonuclease P activity	1.41588
CAGL0C05577g		ADY3	Ortholog(s) have role in ascospore wall assembly, ascospore-type prospore membrane assembly, mitochondrion inheritance, sporulation resulting in formation of a cellular spore	1.41376
CAGL0M07381g		KTR6	Ortholog(s) have mannosylphosphate transferase activity, role in fungal-type cell wall organization, protein N-linked glycosylation and membrane localization	1.41334
CAGL0I10098g	PWP7	FLO5	Cell wall protein that mediates adhesion to endothelial cells; predicted GPI anchor and signal peptide; contains multiple tandem repeats; expressed in stationary growth phase; belongs to adhesin cluster II (1, 2, 3, 4)	1.41134
CAGL0M05203g		RRN3	Ortholog(s) have RNA polymerase I general transcription initiation factor activity and role in transcription initiation from RNA polymerase I promoter	1.40969
CAGL0F09009g		BCD1	Ortholog(s) have role in snoRNA metabolic process	1.40583
CAGL0E02409g		CSI2	Ortholog(s) have cellular bud neck, fungal-type vacuole localization	1.40269
CAGL0K12804g		BUD20	Has domain(s) with predicted nucleic acid binding, zinc ion binding activity	1.39654
CAGL0J09482g		RMI1	Ortholog(s) have enzyme activator activity, four-way junction DNA binding, single-stranded DNA binding activity	1.39629
CAGL0H09922g		GIP1	Ortholog(s) have protein phosphatase 1 binding, protein phosphatase regulator activity and role in ascospore wall assembly, regulation of phosphoprotein phosphatase activity	1.39315
CAGL0G01188g		ORM2	Ortholog(s) have role in negative regulation of sphingolipid biosynthetic process, response to unfolded protein and SPOTS complex, endoplasmic reticulum localization	1.39118
CAGL0H02079g		RPF1	Ortholog(s) have rRNA primary transcript binding activity	1.38818
CAGL0K09416g		NCS6	Ortholog(s) have tRNA binding activity, role in protein urmylation, tRNA wobble position uridine thiolation, tRNA wobble uridine modification and cytosol, cytosolic tRNA wobble base thiouridylase complex localization	1.38662
CAGL0B00352g		KRR1	Ortholog(s) have role in endonucleolytic cleavage in ITS1 to separate SSU-rRNA from 5.8S rRNA and LSU-rRNA from tricistronic rRNA transcript (SSU-rRNA, 5.8S rRNA, LSU-rRNA), rRNA processing, ribosomal small subunit biogenesis	1.38388
CAGL0J01045g		HCA4	Ortholog(s) have RNA helicase activity, RNA-dependent ATPase activity, U3 snoRNA binding, box C/D snoRNA binding activity, role in rRNA processing and small-subunit processome localization	1.38308
CAGL0A00935g		CWC24	Ortholog(s) have role in generation of catalytic spliceosome for first transesterification step, mRNA splicing, via spliceosome, snoRNA splicing and U2-type spliceosomal complex, nucleus, spliceosomal complex localization	1.38
CAGL0E03245g		NSR1	Ortholog(s) have RNA binding, nuclear localization sequence binding, single-stranded telomeric DNA binding activity, role in single-species biofilm formation on inanimate substrate and nuclear envelope, nucleus localization	1.37947
CAGL0L11638g		ESF1	Has domain(s) with predicted nucleus localization	1.37804
CAGL0F07645g		UTP11	Ortholog(s) have role in endonucleolytic cleavage in 5'-ETS of tricistronic rRNA transcript (SSU-rRNA, 5.8S rRNA and LSU-rRNA), more	1.37657
CAGL0H10164g		MUM2	Ortholog(s) have role in mRNA methylation, meiotic cell cycle, negative regulation of pseudohyphal growth, premeiotic DNA replication and RNA N6-methyladenosine methyltransferase complex localization	1.37306
CAGL0L05500g		ALB1	Ortholog(s) have role in ribosomal large subunit biogenesis and cytoplasm, nucleus localization	1.37221
CAGL0F01925g		FCF2	Ortholog(s) have role in endonucleolytic cleavage in 5'-ETS of tricistronic rRNA transcript (SSU-rRNA, 5.8S rRNA and LSU-rRNA), more	1.37148
CAGL0E02343g		RCL1	Ortholog(s) have endoribonuclease activity, enzyme activator activity	1.37024
CAGL0I03168g		YEL023C	Ortholog of S. cerevisiae : YEL023C, C. albicans SC5314 : C3_04440C_A, C. dubliniensis CD36 : Cd36_84380, C. auris B8441 : B9J08_005504 and Candida tenuis NRRL Y-1498 : CANTEDRAFT_101635	1.36773
CAGL0L05324g			Protein of unknown function	1.36702
CAGL0H05555g		SEN54	Ortholog(s) have tRNA-intron endonuclease activity, role in tRNA-type intron splice site recognition and cleavage and mitochondrial outer membrane, tRNA-intron endonuclease complex localization	1.36611
CAGL0M06941g		RCM1	Ortholog(s) have rRNA (cytosine-C5-)-methyltransferase activity, role in rRNA base methylation and nucleolus, nucleus localization	1.36529
CAGL0K03905g		REC114	Ortholog(s) have role in reciprocal meiotic recombination and condensed nuclear chromosome localization	1.36487
CAGL0H06017g	FLR1	FLR1	Multidrug transporter of the major facilitator superfamily involved in 5-flucytosine resistance; gene is downregulated in azole-resistant strain	1.36436
CAGL0K09042g		TMA16	Ortholog of S. cerevisiae : TMA16, C. albicans SC5314 : C1_09330W_A, C. dubliniensis CD36 : Cd36_08800, C. parapsilosis CDC317 : CPAR2_207530 and C. auris B8441 : B9J08_002306	1.36135
CAGL0C01639g		ENP1	Ortholog(s) have snoRNA binding activity	1.35977
CAGL0G05742g		NOP6	Ortholog(s) have rRNA binding, snoRNA binding activity, role in ribosomal small subunit biogenesis and 90S preribosome, nucleolus localization	1.35945
CAGL0H02145g		STE12	Ortholog(s) have DNA binding, DNA-binding transcription factor activity	1.35919
CAGL0C04213g		RCR1	Ortholog(s) have role in chitin localization, vesicle-mediated transport and integral component of endoplasmic reticulum membrane localization	1.35798
CAGL0H07601g		HFM1	Ortholog(s) have DNA helicase activity, heteroduplex DNA loop binding activity	1.35248
CAGL0H08756g			Protein of unknown function	1.35037
CAGL0L13392g			Protein of unknown function	1.35008
CAGL0I10813g		UBS1	Ortholog(s) have role in protein export from nucleus, protein ubiquitination and nucleus localization	1.3481
CAGL0F06677g	GPA1	GPA1	Ortholog(s) have G-protein beta-subunit binding, GTPase activity, guanyl nucleotide binding activity	1.34368
CAGL0J07458g		CSL4	Ortholog(s) have role in exonucleolytic trimming to generate mature 3'-end of 5.8S rRNA from tricistronic rRNA transcript (SSU-rRNA, 5.8S rRNA, LSU-rRNA) and mRNA processing, more	1.34286
CAGL0L13156g		RFU1	Ortholog(s) have enzyme inhibitor activity, role in ubiquitin recycling and endosome localization	1.34098
CAGL0G07843g		NOP7	Ortholog(s) have large ribosomal subunit rRNA binding activity	1.33735
CAGL0E05456g		YOR338W	Ortholog of S. cerevisiae : YOR338W, C. albicans SC5314 : C2_09880C_A, C. dubliniensis CD36 : Cd36_23960, C. parapsilosis CDC317: CPAR2_407140 and C. auris B8441 : B9J08_001012	1.33443
CAGL0H06985g		UTP14	Ortholog(s) have role in endonucleolytic cleavage in 5'-ETS of tricistronic rRNA transcript (SSU-rRNA, 5.8S rRNA and LSU-rRNA), more	1.33384
CAGL0K01551g		DBP10	Ortholog(s) have role in assembly of large subunit precursor of preribosome, maturation of 5.8S rRNA from tricistronic rRNA transcript (SSU-rRNA, 5.8S rRNA and LSU-rRNA), more	1.33346
CAGL0L11594g		RIO1	Ortholog(s) have protein kinase activity	1.32949
CAGL0B00946g		RNQ1	Ortholog(s) have cytosol localization	1.32865
CAGL0G06974g		RPC17	Ortholog(s) have DNA-directed 5'-3' RNA polymerase activity, RNA polymerase III activity and role in tRNA transcription by RNA polymerase III, transcription initiation from RNA polymerase III promoter	1.32365
CAGL0L03872g		RPC19	Ortholog(s) have DNA-directed 5'-3' RNA polymerase activity, RNA polymerase I activity, RNA polymerase III activity	1.31861
CAGL0I04972g		ISE5	Ortholog(s) have role in telomere maintenance via recombination and Ino80 complex localization	1.31255
CAGL0G04983g		YLR363W-A	Ortholog of S. cerevisiae : YLR363W-A, C. albicans SC5314 : CR_04750W_A, C. dubliniensis CD36 : Cd36_30120, C. parapsilosis CDC317 : CPAR2_204060 and C. auris B8441 : B9J08_001976	1.30517
CAGL0B03091g		BUD8	Ortholog(s) have role in cellular bud site selection, pseudohyphal growth and cellular bud tip, incipient cellular bud site, plasma membrane localization	1.30448
CAGL0M11154g		MAK21	Protein of unknown function	1.30442
CAGL0J00253g		MTL1/YGR023W	Putative adhesin-like protein	1.30419
CAGL0K08998g		OSW1	Ortholog(s) have role in ascospore formation, ascospore wall assembly and prospore membrane localization	1.30307
CAGL0J10252g		IMP4	Ortholog(s) have rRNA primary transcript binding, single-stranded telomeric DNA binding, snoRNA binding activity, role in rRNA processing, ribosomal small subunit biogenesis and Mpp10 complex, small-subunit processome localization	1.30204
CAGL0I06006g		RPA34	Ortholog(s) have RNA polymerase I activity, role in nucleolar large rRNA transcription by RNA polymerase I, transcription elongation from RNA polymerase I promoter and RNA polymerase I complex, nucleolus, nucleus localization	1.30056
CAGL0I03630g		RPC53	Ortholog(s) have RNA polymerase III activity, role in tRNA transcription by RNA polymerase III and RNA polymerase III complex localization	1.29651
CAGL0L04026g		NCS2	Ortholog(s) have role in invasive growth in response to glucose limitation, protein urmylation, pseudohyphal growth, tRNA wobble position uridine thiolation and cytosolic tRNA wobble base thiouridylase complex localization	1.29232
CAGL0B01507g	ARG8	ARG8	Ortholog(s) have N2-acetyl-L-ornithine:2-oxoglutarate 5-aminotransferase activity, role in arginine biosynthetic process, arginine biosynthetic process via ornithine, ornithine biosynthetic process and mitochondrial matrix localization	1.2864
CAGL0J00869g		RPC25	Ortholog(s) have nuclear chromatin localization	1.28564
CAGL0A04411g	SKT5	SKT5	Ortholog(s) have enzyme activator activity	1.28255
CAGL0M11110g		RRP1	Ortholog(s) have role in rRNA processing and preribosome, large subunit precursor localization	1.28168
CAGL0M12529r	tS(UGA)2		tRNA-Ser, predicted by tRNAscan-SE; UGA anticodon	1.27998
CAGL0L00583g		USV1	Ortholog(s) have DNA-binding transcription factor activity, sequence-specific DNA binding activity	1.27833
CAGL0M01430g		UTP4	Ortholog(s) have role in maturation of SSU-rRNA from tricistronic rRNA transcript (SSU-rRNA, 5.8S rRNA, LSU-rRNA), positive regulation of transcription by RNA polymerase I	1.27572
CAGL0H04807g		TRM9	Ortholog(s) have tRNA (uracil) methyltransferase activity and role in cellular response to drug, chronological cell aging, regulation of translational elongation, tRNA methylation, tRNA wobble uridine modification	1.27521
CAGL0M12430g	RHR2	GPP1	Putative DL-glycerol phosphatase	1.27289
CAGL0M10197g		MRT4	Ortholog(s) have role in cellular response to drug, nuclear-transcribed mRNA catabolic process, rRNA processing, ribosomal large subunit biogenesis, ribosomal large subunit export from nucleus	1.27152
CAGL0K02233g		NSA2	Ortholog(s) have role in maturation of 5.8S rRNA from tricistronic rRNA transcript (SSU-rRNA, 5.8S rRNA, LSU-rRNA), maturation of LSU-rRNA from tricistronic rRNA transcript (SSU-rRNA, 5.8S rRNA and LSU-rRNA), more	1.27116
CAGL0M13695g		DYN3	Ortholog(s) have motor activity, role in nuclear migration along microtubule and cytoplasmic dynein complex, cytoplasmic microtubule localization	1.2702
CAGL0J00891g		LTV1	Putative protein required for growth at low temperature; gene is downregulated in azole-resistant strain	1.26852
CAGL0C02629g		CST9	Ortholog(s) have SUMO transferase activity, chromatin binding activity and role in protein sumoylation, reciprocal meiotic recombination, synapsis, synaptonemal complex assembly	1.26791
CAGL0H07271g		IPK1	Ortholog(s) have inositol pentakisphosphate 2-kinase activity, role in inositol phosphate biosynthetic process, nuclear-transcribed mRNA catabolic process, non-stop decay and nucleus localization	1.26791
CAGL0J02222g		NOP16	Protein of unknown function	1.26577
CAGL0M06567g		FAL1	Ortholog(s) have role in maturation of SSU-rRNA from tricistronic rRNA transcript (SSU-rRNA, 5.8S rRNA, LSU-rRNA) and FAL1-SGD1 complex, nucleolus, preribosome, small subunit precursor localization	1.26484
CAGL0K03795g		ECM16	Ortholog(s) have RNA helicase activity, role in maturation of SSU-rRNA from tricistronic rRNA transcript (SSU-rRNA, 5.8S rRNA, LSU-rRNA), ribosome biogenesis and nucleolus, small-subunit processome localization	1.2647
CAGL0D01276g		OPY2	Ortholog(s) have role in fungal-type cell wall biogenesis, mitotic cell cycle G1 arrest in response to pheromone and osmosensory signaling pathway, more	1.26236
CAGL0K05555g		BUD21	Ortholog(s) have U3 snoRNA binding activity	1.26231
CAGL0G05423g	HO	HO	Putative endonuclease with a predicted role in mating-type switching	1.26224
CAGL0J07766g		RPA49	Ortholog(s) have RNA polymerase I activity and role in nucleolar large rRNA transcription by RNA polymerase I, transcription by RNA polymerase I, transcription elongation from RNA polymerase I promoter	1.25904
CAGL0I09350g		REI1	Ortholog(s) have role in budding cell bud growth, mitotic cell cycle, nucleocytoplasmic transport, ribosomal large subunit biogenesis and cytoplasm, preribosome, large subunit precursor localization	1.25758
CAGL0G04763g		RGS2	Has domain(s) with predicted role in termination of G protein-coupled receptor signaling pathway	1.25599
CAGL0M05687g		NPY1	Ortholog(s) have NAD+ diphosphatase activity, role in NADH metabolic process and peroxisome localization	1.25578
CAGL0I09086g		ESBP6	Has domain(s) with predicted role in transmembrane transport and integral component of plasma membrane localization	1.25506
CAGL0B05137g			Protein of unknown function	1.25176
CAGL0M07403g	OAZ1	OAZ1	Ortholog(s) have ornithine decarboxylase inhibitor activity and role in negative regulation of translational frameshifting, regulation of proteasomal protein catabolic process	1.25005
CAGL0K01155g		YGR079W	Ortholog of S. cerevisiae : YGR079W and Saccharomyces cerevisiae S288C : YGR079W	1.24835
CAGL0C04279g		RER2	Ortholog(s) have dehydrodolichyl diphosphate synthase activity, prenyltransferase activity and role in dolichol biosynthetic process, endoplasmic reticulum to Golgi vesicle-mediated transport, protein glycosylation	1.2478
CAGL0D02662g		HXT2	Has domain(s) with predicted transmembrane transporter activity, role in transmembrane transport and integral component of membrane, membrane localization	1.24522
CAGL0G01320g	MSG5	MSG5/YNL053W	Ortholog(s) have MAP kinase tyrosine/serine/threonine phosphatase activity, protein tyrosine phosphatase activity, protein tyrosine/serine/threonine phosphatase activity (1)	1.24418
CAGL0D02640g		HXT2	Has domain(s) with predicted transmembrane transporter activity, role in transmembrane transport and integral component of membrane, membrane localization	1.23934
CAGL0F00132g			Protein of unknown function	1.23934
CaglfMp11	COX2	COX2	Subunit II of cytochrome c oxidase, which is the terminal member of the mitochondrial inner membrane electron transport chain; genomic sequence has a frameshift causing truncation of 25 codons relative to other yeast COX2 genes	1.23933
CAGL0L02519g		AMF1	Has domain(s) with predicted role in transmembrane transport and integral component of plasma membrane localization	1.23501
CAGL0K09284g		PWP2	Ortholog(s) have role in endonucleolytic cleavage in 5'-ETS of tricistronic rRNA transcript (SSU-rRNA, 5.8S rRNA and LSU-rRNA), more	1.23462
CAGL0H06237g		LDS1	Ortholog(s) have role in ascospore wall assembly and ascospore wall, prospore membrane localization	1.23328
CAGL0K10362g		ORT1	Ortholog(s) have L-ornithine transmembrane transporter activity, role in arginine biosynthetic process, mitochondrial L-ornithine transmembrane transport and mitochondrial envelope localization	1.23264
CAGL0L02981g		NTR2	Ortholog(s) have role in spliceosomal complex disassembly and U2-type post-mRNA release spliceosomal complex, spliceosomal complex localization	1.23083
CAGL0J01265g		UTP15	Ortholog(s) have U3 snoRNA binding activity and role in cellular response to drug, maturation of SSU-rRNA from tricistronic rRNA transcript (SSU-rRNA, 5.8S rRNA, LSU-rRNA), positive regulation of transcription by RNA polymerase I	1.23057
CAGL0M04213g		YLR126C	Ortholog(s) have nuclear periphery localization	1.22651
CAGL0E01903g		TRM13	Ortholog(s) have tRNA 2'-O-methyltransferase activity and role in tRNA methylation	1.22456
CAGL0J11792g		RRN11	Has domain(s) with predicted RNA polymerase I core promoter sequence-specific DNA binding, RNA polymerase I general transcription initiation factor activity and role in transcription initiation from RNA polymerase I promoter	1.22432
CAGL0D05016g		RRP15	Ortholog(s) have role in maturation of 5.8S rRNA from tricistronic rRNA transcript (SSU-rRNA, 5.8S rRNA, LSU-rRNA), maturation of LSU-rRNA from tricistronic rRNA transcript (SSU-rRNA, 5.8S rRNA, LSU-rRNA)	1.22358
CAGL0I06226g		JJJ2	Ortholog of S. cerevisiae : JJJ2, C. albicans SC5314 : C1_09280W_A, C. dubliniensis CD36 : Cd36_08750, C. parapsilosis CDC317 : CPAR2_803690 and C. auris B8441 : B9J08_004047	1.21964
CAGL0H00286g		YLR456W	Has domain(s) with predicted FMN binding, oxidoreductase activity, pyridoxamine-phosphate oxidase activity and role in oxidation-reduction process	1.21807
CAGL0H07337g			Protein of unknown function	1.21647
CAGL0K03157g	DUR31	DUR3	Putative plasma membrane polyamine transporter	1.20908
CAGL0H09218g	SDT1	SDT1	Ortholog(s) have nucleotidase activity and role in pyrimidine nucleobase metabolic process	1.20581
CAGL0L05566g		GCD14	Ortholog(s) have tRNA (adenine-N1-)-methyltransferase activity, role in tRNA methylation and nucleus, tRNA (m1A) methyltransferase complex localization	1.20572
CAGL0M03663g		RIM21	Ortholog(s) have role in ascospore formation, cellular response to alkaline pH, cellular response to lithium ion, cellular response to neutral pH, cellular response to pH and filamentous growth, more	1.20429
CAGL0G03927g	TPO1_1	TPO1	Putative drug:H+ antiporter, involved in efflux of clotrimazole; required for resistance to clotrimazole and other drugs; involved in virulence	1.20383
CAGL0I07931g		REX4	Ortholog(s) have role in rRNA processing, ribosomal large subunit assembly	1.20227
CAGL0B02651g		MET32	Ortholog(s) have DNA-binding transcription factor activity, RNA polymerase II-specific, RNA polymerase II activating transcription factor binding, cis-regulatory region sequence-specific DNA binding activity	1.19837
CAGL0B04235g	SCP120		Protein with a predicted role in maintenance of ploidy	1.19627
CAGL0B04169g		MRD1	Ortholog(s) have rRNA primary transcript binding activity	1.19408
CAGL0K01903g		YDL012C	Ortholog(s) have plasma membrane localization	1.19145
CAGL0L03806g		NOP15	Ortholog(s) have rRNA binding activity and role in maturation of LSU-rRNA from tricistronic rRNA transcript (SSU-rRNA, 5.8S rRNA, LSU-rRNA), ribosomal large subunit biogenesis	1.1909
CAGL0B01727g		YDR109C	Ortholog(s) have D-ribulokinase activity and role in pentose metabolic process	1.19075
CAGL0J06666g		YML108W	Ortholog of S. cerevisiae : YML108W, C. albicans SC5314 : CR_06330C_A, C. dubliniensis CD36 : Cd36_31830, C. parapsilosis CDC317: CPAR2_204870 and C. auris B8441 : B9J08_000809	1.18995
CAGL0I07711g		SPO21	Ortholog(s) have structural molecule activity, role in ascospore-type prospore membrane assembly and meiotic spindle pole body localization	1.18912
CAGL0E02585g		RRP6	Ortholog(s) have 3'-5'-exoribonuclease activity, exoribonuclease activity	1.18855
CAGL0I08547g		YER156C	Ortholog of S. cerevisiae : YER156C, C. albicans SC5314 : C1_01910W_A, C. dubliniensis CD36 : Cd36_01750, C. parapsilosis CDC317: CPAR2_108260 and C. auris B8441 : B9J08_001589	1.18806
CAGL0L10516g		RPF2	Ortholog(s) have role in ribosomal large subunit biogenesis	1.18757
CAGL0L13354g	TNR1	THI7	Putative nicotinamide transporter; strongly induced under niacin-limiting conditions	1.18739
CAGL0F04983g		DBP9	Ortholog(s) have DNA helicase activity, DNA/RNA helicase activity, RNA helicase activity, role in maturation of LSU-rRNA from tricistronic rRNA transcript (SSU-rRNA, 5.8S rRNA, LSU-rRNA) and nucleolus localization	1.18492
CAGL0G02409g	SRP40	SRP40	Ortholog(s) have nucleolus localization	1.18451
CAGL0H08019g		RIO2	Ortholog(s) have protein kinase activity and role in maturation of SSU-rRNA from tricistronic rRNA transcript (SSU-rRNA, 5.8S rRNA, LSU-rRNA), positive regulation of RNA import into nucleus	1.18354
CAGL0M07685r			ncRNA, Uncharacterized	1.18331
CAGL0K12144g	FES1	FES1	Putative Hsp70p nucleotide exchange factor; protein abundance decreased in ace2 mutant cells	1.18251
CAGL0J11154g		NOP13	Ortholog(s) have nucleolus, preribosome localization	1.18215
CAGL0L11484g		FPR3	Ortholog(s) have macrolide binding, peptidyl-prolyl cis-trans isomerase activity, role in meiotic recombination checkpoint, nucleosome assembly and nucleolus localization	1.18161
CAGL0M07687r			ncRNA, Uncharacterized	1.18044
CAGL0H10384g		RRP42	Ortholog(s) have role in exonucleolytic trimming to generate mature 3'-end of 5.8S rRNA from tricistronic rRNA transcript (SSU-rRNA, 5.8S rRNA, LSU-rRNA), nuclear polyadenylation-dependent tRNA catabolic process, rRNA catabolic process	1.1791
CAGL0H03773g		RLP7	Ortholog(s) have rRNA primary transcript binding activity	1.17855
CAGL0B02904g	BMT6		Beta mannosyltransferase	1.17713
CAGL0G03025g		PRP31	Ortholog(s) have role in spliceosomal snRNP assembly and U4/U6 x U5 tri-snRNP complex localization	1.17674
CAGL0L09537g		OYE2	Has domain(s) with predicted FMN binding, catalytic activity, oxidoreductase activity and role in oxidation-reduction process	1.17556
CAGL0L03047g		DBP7	Ortholog(s) have role in maturation of LSU-rRNA from tricistronic rRNA transcript (SSU-rRNA, 5.8S rRNA, LSU-rRNA) and nucleolus localization	1.17504
CAGL0G03597g	SHO1	SHO1	S. cerevisiae ortholog SHO1 has role in establishment of cell polarity, osmosensory signaling pathway, signal transduction involved in filamentous growth, cellular response to heat; osmosensitivity of CBS138 strain not seen in other strains	1.17471
CAGL0D03608g		GAT2	Has domain(s) with predicted DNA-binding transcription factor activity, sequence-specific DNA binding, zinc ion binding activity and role in regulation of transcription, DNA-templated	1.17223
CAGL0M10263g		YCL002C	Protein of unknown function	1.17223
CAGL0H04851g		PPZ1	Ortholog(s) have phosphatase activity, protein serine/threonine phosphatase activity and role in cellular protein localization, cellular sodium ion homeostasis, protein dephosphorylation	1.17136
CAGL0J04576g		DPH2	Has domain(s) with predicted role in peptidyl-diphthamide biosynthetic process from peptidyl-histidine and cytoplasm localization	1.17051
CAGL0H02937g		UTP18	Ortholog(s) have role in endonucleolytic cleavage in 5'-ETS of tricistronic rRNA transcript (SSU-rRNA, 5.8S rRNA and LSU-rRNA), more	1.16918
CAGL0C02211g	UTR2	UTR2	Putative glycoside hydrolase of the Crh family; predicted GPI-anchor	1.1668
CAGL0C03531g		TRM112	Ortholog(s) have protein methyltransferase activity, rRNA (guanine) methyltransferase activity, tRNA (guanine-N2-)-methyltransferase activity	1.16445
CAGL0J02376g		FAF1	Ortholog(s) have role in maturation of SSU-rRNA from tricistronic rRNA transcript (SSU-rRNA, 5.8S rRNA, LSU-rRNA) and nucleolus localization	1.16217
CAGL0F02299g		LOC1	Ortholog(s) have mRNA binding activity	1.16114
CAGL0I10125g			Protein of unknown function	1.15998
CAGL0F00561g		RPA12	Ortholog(s) have DNA-directed 5'-3' RNA polymerase activity, RNA polymerase I activity, RNA polymerase II-specific DNA-binding transcription factor binding activity	1.15677
CAGL0L04950g		ERB1	Ortholog(s) have nucleolus localization	1.15614
CAGL0A04873g			Protein with tandem repeats; putative adhesin-like protein; belongs to adhesin cluster III	1.15445
CAGL0I10224g			Protein of unknown function	1.15188
CAGL0L05170g		RRP-14	Ortholog(s) have role in ribosomal large subunit biogenesis, ribosomal small subunit biogenesis and nucleolus localization	1.15117
CAGL0H07667g		PDE1	Ortholog(s) have 3',5'-cyclic-AMP phosphodiesterase activity, 3',5'-cyclic-GMP phosphodiesterase activity, cyclic-nucleotide phosphodiesterase activity	1.15111
CAGL0L09251g		HAL1	Ortholog(s) have role in positive regulation of transcription by RNA polymerase II, response to salt stress and cytoplasm localization	1.15098
CAGL0L02799g		RPB10	Ortholog(s) have DNA-directed 5'-3' RNA polymerase activity, RNA polymerase I activity, RNA polymerase II activity, RNA polymerase III activity, RNA-directed 5'-3' RNA polymerase activity, zinc ion binding activity	1.15022
CAGL0D03410g		RRN7	Ortholog(s) have RNA polymerase I core promoter sequence-specific DNA binding, TBP-class protein binding activity and role in nucleolar large rRNA transcription by RNA polymerase I	1.14911
CAGL0G02387g		PXL1	Ortholog(s) have Rho GDP-dissociation inhibitor activity and role in maintenance of cell polarity, regulation of Rho protein signal transduction	1.14878
CAGL0A03652g		MAK5	Ortholog(s) have role in maturation of 5.8S rRNA from tricistronic rRNA transcript (SSU-rRNA, 5.8S rRNA, LSU-rRNA), maturation of LSU-rRNA from tricistronic rRNA transcript (SSU-rRNA, 5.8S rRNA and LSU-rRNA), more	1.14864
CAGL0L02871g		NOC2	Ortholog(s) have role in cellular response to biotic stimulus, cellular response to drug, cellular response to starvation and filamentous growth, more	1.14648
CAGL0J01023g		TAD2	Ortholog(s) have tRNA-specific adenosine deaminase activity and role in tRNA modification	1.14343
CAGL0M06897g		EFM6	Ortholog of S. cerevisiae : EFM6 and Saccharomyces cerevisiae S288C : YNL024C	1.14238
CAGL0C03982g		MNT3	Has domain(s) with predicted transferase activity, transferring glycosyl groups activity and role in protein glycosylation	1.14149
CAGL0M03366g			Protein of unknown function	1.14023
CAGL0L04114g		NAF1	Ortholog(s) have RNA binding activity, role in box H/ACA snoRNP assembly and nucleoplasm, nucleus localization	1.14001
CAGL0H08415g		RPC11	Ortholog(s) have role in tRNA 3'-trailer cleavage	1.1398
CAGL0L08206g		RRP43	Ortholog(s) have role in exonucleolytic trimming to generate mature 3'-end of 5.8S rRNA from tricistronic rRNA transcript (SSU-rRNA, 5.8S rRNA, LSU-rRNA) and mRNA processing, more	1.13611
CAGL0J09746g		TRM8	Ortholog(s) have tRNA (guanine-N7-)-methyltransferase activity, role in tRNA (guanine-N7)-methylation and tRNA (m7G46) methyltransferase complex localization	1.135
CAGL0J08184g		ALP1	Ortholog(s) have basic amino acid transmembrane transporter activity and role in basic amino acid transport	1.13293
CAGL0H03311g		YGL081W	Ortholog of S. cerevisiae : YGL081W and Saccharomyces cerevisiae S288C : YGL081W	1.13041
CAGL0I07975g		BRX1	Ortholog(s) have 5S rRNA binding, rRNA primary transcript binding activity	1.12972
CAGL0G02739g		XBP1	Ortholog(s) have DNA-binding transcription factor activity, DNA-binding transcription factor activity, RNA polymerase II-specific activity	1.12856
CAGL0E01705g		MDH2	Ortholog(s) have L-malate dehydrogenase activity, role in gluconeogenesis, protein import into peroxisome matrix and cytosol, nuclear periphery localization	1.12687
CAGL0M07227g		UTP9	Ortholog(s) have U3 snoRNA binding activity and role in maturation of SSU-rRNA from tricistronic rRNA transcript (SSU-rRNA, 5.8S rRNA, LSU-rRNA), positive regulation of transcription by RNA polymerase I	1.12679
CAGL0M11836g		POP5	Ortholog(s) have RNA binding, ribonuclease MRP activity, ribonuclease P activity	1.12568
CAGL0J03256g		PTP3	Ortholog(s) have MAP kinase tyrosine phosphatase activity, protein tyrosine phosphatase activity	1.12536
CAGL0G08778g		RRT14	Ortholog of S. cerevisiae : RRT14, C. albicans SC5314 : C3_01430W_A, C. dubliniensis CD36 : Cd36_81360, C. parapsilosis CDC317 : CPAR2_503790 and C. auris B8441 : B9J08_000179	1.12531
CAGL0H02299g		YMR265C	Ortholog of S. cerevisiae : YMR265C and Saccharomyces cerevisiae S288C : YMR265C	1.12042
CAGL0L13431g			Protein of unknown function	1.11956
CAGL0D04884g		RRP9	Ortholog(s) have U3 snoRNA binding activity	1.11835
CAGL0K04697g		STP4	Has domain(s) with predicted nucleic acid binding activity	1.11814
CAGL0M07634g		SOK2	Ortholog(s) have DNA binding, DNA-binding transcription factor activity, sequence-specific DNA binding activity	1.11381
CAGL0J02816g		TPA1	Ortholog(s) have ferrous iron binding, oxidative DNA demethylase activity, peptidyl-proline dioxygenase activity, poly(A) binding activity	1.11245
CAGL0J10978g		GIC2	Ortholog(s) have GTPase activator activity, Rho GTPase binding, phosphatidylinositol-4,5-bisphosphate binding activity	1.11164
CAGL0M02585g		SPP1	Ortholog(s) have chromatin binding, histone methyltransferase activity (H3-K4 specific), methylated histone binding activity	1.10817
CAGL0G00924g	GLM5	SGD1	Gene used for molecular typing of C. glabrata strain isolates	1.10555
CAGL0J11176g		TDA7	Putative adhesin-like protein	1.10542
CAGL0B00792g		SRO9	Ortholog(s) have RNA binding activity, role in regulation of translation and cytoplasmic stress granule, polysome localization	1.10115
CAGL0F06237g		MCM1	Ortholog(s) have DNA binding, DNA replication origin binding, DNA-binding transcription activator activity, RNA polymerase II-specific, DNA-binding transcription factor activity and RNA polymerase II-specific, more	1.09953
CAGL0D03124g		DRS1	Has domain(s) with predicted ATP binding, helicase activity, nucleic acid binding activity	1.09935
CAGL0G02453g		PTR2	Ortholog(s) have dipeptide transmembrane transporter activity, peptide transmembrane transporter activity, tripeptide transmembrane transporter activity	1.09817
CAGL0I03344g		NRP1	Ortholog(s) have cytoplasmic stress granule localization	1.09773
CAGL0K12034g	ENA1	ENA1	Na(+)-ATPase with broad substrate specificity; plays a role in sodium detoxification; highly upregulated by increased osmotic pressure or sodium concentration	1.09344
CAGL0M05775g		NIP7	Has domain(s) with predicted RNA binding activity	1.08964
CAGL0D05500g		HGH1	Ortholog of S. cerevisiae : HGH1, C. albicans SC5314 : C4_02050W_A/HGH1, C. dubliniensis CD36 : Cd36_41940, C. parapsilosis CDC317 : CPAR2_400700 and C. auris B8441 : B9J08_001401	1.08867
CAGL0D02222g		MNE1	Ortholog(s) have role in Group I intron splicing, mitochondrial mRNA processing and mitochondrial matrix, ribonucleoprotein complex localization	1.08855
CAGL0E03762g		RIM101	Ortholog(s) have DNA binding, DNA-binding transcription repressor activity, RNA polymerase II-specific activity	1.0883
CAGL0K04675g			Protein of unknown function	1.08734
CAGL0K12430g	STE2	STE2	Ortholog(s) have mating-type P-factor pheromone receptor activity, mating-type alpha-factor pheromone receptor activity, pheromone binding activity	1.08734
CAGL0L06050g		MND1	Ortholog(s) have double-stranded DNA binding activity, role in reciprocal meiotic recombination and condensed nuclear chromosome localization	1.08734
CAGL0K02959g		NEM1	Ortholog(s) have phosphoprotein phosphatase activity and role in negative regulation of phospholipid biosynthetic process, nuclear envelope organization, positive regulation of phosphatidate phosphatase activity, protein dephosphorylation	1.08734
CAGL0L09361g			Protein of unknown function	1.08733
CAGL0F07205r	tW(CCA)3		tRNA-Trp, predicted by tRNAscan-SE; CCA anticodon	1.08732
CAGL0G09108g		YPL199C	Ortholog of S. cerevisiae : YPL199C, C. albicans SC5314 : C2_06920C_A, C. dubliniensis CD36 : Cd36_21210, C. parapsilosis CDC317 : CPAR2_406880 and C. auris B8441 : B9J08_004580	1.08732
CAGL0I10032r	tN(GUU)6		tRNA-Asn, predicted by tRNAscan-SE; GUU anticodon	1.08732
CAGL0K07348g		YMR244W	Protein of unknown function	1.08732
CAGL0K09174r	tS(CGA)1		tRNA-Ser, predicted by tRNAscan-SE; CGA anticodon	1.08732
CAGL0I09790g		NOP58	Ortholog(s) have role in endonucleolytic cleavage in 5'-ETS of tricistronic rRNA transcript (SSU-rRNA, 5.8S rRNA and LSU-rRNA), more	1.0858
CAGL0I02882g		YOR111W	Has domain(s) with predicted nucleoside-triphosphate diphosphatase activity and cytoplasm localization	1.08551
CAGL0E05478g		RPA43	Ortholog(s) have RNA polymerase I activity, role in nucleolar large rRNA transcription by RNA polymerase I, transcription by RNA polymerase I and RNA polymerase I complex localization	1.08504
CAGL0F07579g	CWP1.2	CWP1	Putative GPI-linked cell wall protein	1.08162
CAGL0G09779g		SYC1	Ortholog(s) have mRNA cleavage and polyadenylation specificity factor complex localization	1.08082
CAGL0F08525g		NCU02372	Has domain(s) with predicted protein-lysine N-methyltransferase activity	1.07812
CAGL0L04378g		PNS1	Ortholog of S. cerevisiae : PNS1, C. albicans SC5314 : C1_00310W_A, C. dubliniensis CD36 : Cd36_00250, C. parapsilosis CDC317 : CPAR2_109690 and C. auris B8441 : B9J08_002588	1.07806
CAGL0L10846g		BUD23	Ortholog(s) have rRNA (guanine) methyltransferase activity	1.07792
CAGL0H09724g		NUG1	Ortholog(s) have GTPase activity, RNA binding activity and role in maturation of LSU-rRNA from tricistronic rRNA transcript (SSU-rRNA, 5.8S rRNA, LSU-rRNA), rRNA processing, response to drug, ribosomal large subunit export from nucleus	1.07542
CAGL0B03899g		YJR012C	Ortholog of S. cerevisiae : YJR012C and Saccharomyces cerevisiae S288C : YJR012C	1.07104
CAGL0D02706g		RIX1	Ortholog(s) have chromatin binding activity	1.06955
CAGL0B01743g			pseudogene	1.06942
CAGL0J09460g		AIR1	Ortholog(s) have polynucleotide adenylyltransferase activity	1.06763
CAGL0E05874g		BMS1	Ortholog(s) have GTP binding, GTPase activity, U3 snoRNA binding activity	1.06525
CAGL0H05247g		YPL068C	Ortholog of S. cerevisiae : YPL068C and Saccharomyces cerevisiae S288C : YPL068C	1.06485
CAGL0H03685g		CBF5	Ortholog(s) have role in anisotropic cell growth, conidium formation, endocytosis, establishment of cell polarity	1.05754
CAGL0C00737g		UTP13	Ortholog(s) have U3 snoRNA binding activity	1.05688
CAGL0M12793g			Protein of unknown function	1.05631
CAGL0M05269g		AIM4	Ortholog(s) have cytoplasm localization	1.05492
CAGL0H10560g		YDL121C	Ortholog(s) have endoplasmic reticulum localization	1.05478
CAGL0M13365g		SSP1	Ortholog(s) have role in ascospore wall assembly, ascospore-type prospore membrane assembly and prospore membrane, prospore membrane leading edge localization	1.05307
CAGL0H04917g		SLU7	Protein of unknown function	1.05039
CAGL0G09119g			Protein of unknown function	1.04986
CAGL0L01111g		SFA1	Has domain(s) with predicted S-(hydroxymethyl)glutathione dehydrogenase activity, oxidoreductase activity, transferase activity, transferring acyl groups other than amino-acyl groups, zinc ion binding activity	1.04797
CAGL0M08756g		EXG2	Putative exo-1,3-beta-glucanase; predicted GPI-anchor	1.04652
CAGL0G08910g		FLX1	Ortholog(s) have FAD transmembrane transporter activity, role in FAD transport and mitochondrion localization	1.04643
CAGL0G00858g		MID2	Ortholog(s) have transmembrane signaling receptor activity	1.04631
CAGL0C04235g		GPI18	Ortholog(s) have dolichyl-phosphate-mannose-glycolipid alpha-mannosyltransferase activity, mannosyltransferase activity and role in GPI anchor biosynthetic process	1.04608
CAGL0M03751g		TRF5	Ortholog(s) have RNA adenylyltransferase activity, polynucleotide adenylyltransferase activity, ribosomal large subunit binding activity	1.04593
CAGL0J07986g		LTO1	Ortholog(s) have protein binding, bridging activity, role in protein maturation by [4Fe-4S] cluster transfer and Yae1-Lto1 complex, nucleus localization	1.04537
CAGL0E03025g		ECL1	Ortholog of S. cerevisiae : ECL1 and Saccharomyces cerevisiae S288C : YGR146C	1.04486
CAGL0L06314g		ARX1	Ortholog(s) have role in ribosomal large subunit export from nucleus and cytoplasm, nucleolus, nucleoplasm, nucleus, preribosome, large subunit precursor localization	1.04274
CAGL0K01947g		YER137C	Has domain(s) with predicted nucleic acid binding, zinc ion binding activity	1.04248
CAGL0C03369g		NOG2	Ortholog(s) have large ribosomal subunit rRNA binding activity and role in regulation of ribosomal subunit export from nucleus, ribosomal large subunit export from nucleus	1.04244
CAGL0E04092g	SIT1	ARN1	Putative siderophore-iron transporter with 14 transmembrane domains; required for iron-dependent survival in macrophages; mRNA levels elevated under iron deficiency conditions; plasma membrane localized	1.04188
CAGL0H05709g		NOG1	Ortholog(s) have role in assembly of large subunit precursor of preribosome, cellular response to drug, rRNA processing, ribosomal large subunit biogenesis, ribosomal subunit export from nucleus	1.04136
CAGL0G06248g		MAK16	Ortholog(s) have role in maturation of 5.8S rRNA from tricistronic rRNA transcript (SSU-rRNA, 5.8S rRNA, LSU-rRNA), maturation of LSU-rRNA from tricistronic rRNA transcript (SSU-rRNA, 5.8S rRNA and LSU-rRNA), more	1.04124
CAGL0I04328g		YJL133C-A	Ortholog of S. cerevisiae : YJL133C-A and Saccharomyces cerevisiae S288C : YJL133C-A	1.04097
CAGL0J06402g		LYS20	Ortholog(s) have homocitrate synthase activity, role in DNA repair, histone displacement, lysine biosynthetic process via aminoadipic acid and nucleus localization	1.03882
CAGL0H07557g		FZF1	Ortholog(s) have DNA-binding transcription activator activity, RNA polymerase II-specific, RNA polymerase II cis-regulatory region sequence-specific DNA binding activity	1.03881
CAGL0M14069g	PWP6	FLO9	Adhesin-like protein with similarity to S. cerevisiae flocculins, cell wall proteins that mediate adhesion; predicted GPI anchor; belongs to adhesin cluster II	1.03843
CAGL0M00132g	EPA12	FLO1	Putative adhesin-like cell wall protein; belongs to adhesin cluster I	1.03618
CAGL0K09614g		KRE33	Ortholog(s) have rRNA cytidine N-acetyltransferase activity, snoRNA binding, tRNA binding activity and role in rRNA acetylation involved in maturation of SSU-rRNA, ribosomal small subunit biogenesis	1.03605
CAGL0G10109g		RPC82	Ortholog(s) have RNA polymerase III activity, role in tRNA transcription by RNA polymerase III and RNA polymerase III complex localization	1.03567
CAGL0H02563g		HOR7	Predicted GPI-linked protein (1)	1.0346
CAGL0D05588g		SOF1	Ortholog(s) have role in maturation of SSU-rRNA from tricistronic rRNA transcript (SSU-rRNA, 5.8S rRNA, LSU-rRNA) and nucleolus, small-subunit processome localization	1.03031
CAGL0I01254g		UBA4	Ortholog(s) have URM1 activating enzyme activity, nitrate reductase (NADPH) activity, protein adenylyltransferase activity, sulfurtransferase activity, thiosulfate sulfurtransferase activity	1.03024
CAGL0G08316g	ARV1	ARV1	Lipid transporter involved in sterol trafficking and transport of glycosylphosphatidylinositol and sphingolipid precursors	1.02962
CAGL0E03223g		MTR3	Ortholog(s) have role in U4 snRNA 3'-end processing, exonucleolytic trimming to generate mature 3'-end of 5.8S rRNA from tricistronic rRNA transcript (SSU-rRNA, 5.8S rRNA and LSU-rRNA), more	1.02881
CAGL0M02717g		SPR2	Predicted GPI-linked cell wall protein	1.0282
CAGL0F07337g		CDC20	Ortholog(s) have anaphase-promoting complex binding, ubiquitin ligase activator activity	1.0277
CAGL0M03773g		TOS6	Predicted GPI-linked adhesin-like protein	1.02677
CAGL0B04125g		RPC40	Ortholog(s) have RNA polymerase I activity, RNA polymerase III activity and role in tRNA transcription by RNA polymerase III, transcription by RNA polymerase I, transcription by RNA polymerase III, transposon integration	1.0257
CAGL0M06039g		POP7	Ortholog(s) have RNA binding, ribonuclease MRP activity, ribonuclease P activity	1.02538
CAGL0L09449g		MSL1	Ortholog(s) have U2 snRNA binding activity, role in mRNA splicing, via spliceosome and U2-type prespliceosome, spliceosomal complex localization	1.02537
CAGL0E01067g		ACL4	Ortholog of S. cerevisiae : ACL4, C. albicans SC5314 : C1_13370W_A, C. dubliniensis CD36 : Cd36_12400, C. parapsilosis CDC317 : CPAR2_202730 and C. auris B8441 : B9J08_003962	1.02511
CAGL0K01089g		SLX9	Ortholog(s) have role in maturation of SSU-rRNA from tricistronic rRNA transcript (SSU-rRNA, 5.8S rRNA, LSU-rRNA), ribosomal small subunit export from nucleus and 90S preribosome, preribosome, small subunit precursor localization	1.02495
CAGL0I02398g		NMD3	Ortholog(s) have large ribosomal subunit rRNA binding, ribosomal large subunit binding activity, role in ribosomal large subunit export from nucleus and cytosol localization	1.02475
CAGL0D00880g		TSR1	Ortholog(s) have ribonucleoprotein complex binding activity	1.02349
CAGL0J05412g		LSG1	Ortholog(s) have role in ribosomal large subunit assembly, ribosomal subunit export from nucleus and cytoplasm, cytosolic large ribosomal subunit localization	1.02244
CAGL0F08129g	SDA1	SDA1	Ortholog(s) have role in actin cytoskeleton organization, ribosomal large subunit biogenesis, ribosomal large subunit export from nucleus, traversing start control point of mitotic cell cycle and nucleus localization	1.02184
CAGL0A04015g		NOP56	Ortholog(s) have role in rRNA processing and box C/D snoRNP complex, nucleolus, small-subunit processome localization	1.02094
CAGL0F03333g		RRN9	Ortholog(s) have RNA polymerase I general transcription initiation factor activity, TBP-class protein binding activity and role in nucleolar large rRNA transcription by RNA polymerase I	1.01892
CAGL0L13046g		CIA2	Ortholog(s) have role in iron-sulfur cluster assembly and CIA complex localization	1.01811
CAGL0B03520r			ncRNA, Uncharacterized	1.01695
CAGL0A00649g			Protein of unknown function	1.01695
CAGL0J00957g		RLP24	Ortholog(s) have ATPase activator activity, role in assembly of large subunit precursor of preribosome, cellular response to drug, ribosomal large subunit biogenesis and nucleolus, preribosome, large subunit precursor localization	1.01484
CAGL0M06875g		SSN8	Ortholog(s) have RNA polymerase II core promoter sequence-specific DNA binding, cyclin-dependent protein serine/threonine kinase regulator activity	1.01414
CAGL0K09108g		APC5	Ortholog(s) have ubiquitin protein ligase activity, role in anaphase-promoting complex-dependent catabolic process, chromatin assembly, protein ubiquitination and anaphase-promoting complex localization	1.01388
CAGL0H05621g	RLM1	RLM1	Putative transcription factor with a predicted role in cell wall integrity	1.01156
CAGL0M00308g			Protein of unknown function	1.00934
CAGL0C04565g		JJJ3	Ortholog(s) have ferrous iron binding activity and role in peptidyl-diphthamide biosynthetic process from peptidyl-histidine	1.00904
CAGL0F07403g		NSA1	Ortholog(s) have role in ribosomal large subunit biogenesis and nucleolus, preribosome, large subunit precursor localization	1.00894
CAGL0L08976g		SPB4	Has domain(s) with predicted ATP binding, helicase activity, nucleic acid binding activity	1.00695
CAGL0K00429g		NPA3	Has domain(s) with predicted nucleotide binding activity	1.00656
CAGL0F08195g		MGA1	Ortholog(s) have DNA-binding transcription factor activity	1.00614
CAGL0A03674g		BMT2	Ortholog(s) have rRNA (adenine) methyltransferase activity and nucleolus localization	1.0059
CAGL0K12298g		IML3	Ortholog(s) have role in ascospore formation, establishment of meiotic sister chromatid cohesion, establishment of mitotic sister chromatid cohesion and maintenance of meiotic sister chromatid cohesion, more	1.00544
CAGL0L00341g		EBP2	Ortholog(s) have role in nuclear division, rRNA processing, ribosomal large subunit biogenesis and nuclear periphery, nucleolus, preribosome, large subunit precursor localization	1.00539
CAGL0F04433g	URA7	URA7	CTP synthase	1.00428
CAGL0L11088g		YOR283W	Ortholog(s) have phosphatase activity and role in dephosphorylation	1.00336
CAGL0D06094g		HIT1	Ortholog(s) have role in box C/D snoRNP assembly, maturation of LSU-rRNA from tricistronic rRNA transcript (SSU-rRNA, 5.8S rRNA, LSU-rRNA)	1.0028
CAGL0M06149g		SMY2	Ortholog(s) have role in endoplasmic reticulum to Golgi vesicle-mediated transport and endoplasmic reticulum membrane, extrinsic component of membrane localization	1.00207
CAGL0J03344g		UTP7	Ortholog(s) have role in endonucleolytic cleavage in 5'-ETS of tricistronic rRNA transcript (SSU-rRNA, 5.8S rRNA and LSU-rRNA), more	1.00023

## Sheet: Table S4
Table S4. List of genes downregulated in the C. glabrata ELM1-KD strain
Gene ID	Gene name	S. cerevisiae orthologue	Description	Log2 Fold Change
CAGL0B00116g			Protein of unknown function	-4.51821
CAGL0L08536g			Protein of unknown function	-4.26205
CAGL0E01353g		ZRT2	Putative high-affinity zinc transporter; gene is downregulated in azole-resistant strain	-4.01099
CAGL0I10076r	tA(AGC)7		tRNA-Ala, predicted by tRNAscan-SE; AGC anticodon	-3.9401
CAGL0J00451g		TDH3	Putative glyceraldehyde-3-phosphate dehydrogenase; protein differentially expressed in azole resistant strain; expression downregulated in biofilm vs planktonic cell culture	-3.86014
CAGL0K04301g		FMP48	Putative mitochondrial Ser/Thr protein kinase; gene is upregulated in azole-resistant strain	-3.8119
CAGL0L13332g	EPA13	FLO9	Sub-telomerically encoded lectin-like adhesin with a role in cell adhesion; contains multiple tandem repeats; predicted GPI-anchor; belongs to adhesin cluster I	-3.45007
CAGL0K10868g	CTA1	CTA1	Putative catalase A; gene is downregulated in azole-resistant strain; regulated by oxidative stress and glucose starvation; protein abundance increased in ace2 mutant cells	-3.32799
CAGL0M09779g	CTS1	CTS1	Putative endochitinase with a predicted role in cell separation	-3.18426
CAGL0F04895g		GPH1	Ortholog(s) have glycogen phosphorylase activity, role in glycogen catabolic process, response to heat and cell surface, cytoplasm, hyphal cell wall localization	-3.12221
CAGL0D02530g	EGT2		Putative endoglucanase; glycoside hydrolase; predicted GPI-anchor	-3.02556
CAGL0I10384g	TPO3	TPO2	Predicted polyamine transporter of the major facilitator superfamily; required for azole resistance	-3.01909
CAGL0D04532r	tK(UUU)1		tRNA-Lys, predicted by tRNAscan-SE; UUU anticodon	-2.94017
CAGL0D06534g			Protein of unknown function	-2.94017
CAGL0E03421g		CDA2	Protein of unknown function	-2.94017
CAGL0J03410r	tI(AAU)4		tRNA-Ile, predicted by tRNAscan-SE; AAU anticodon	-2.94017
CAGL0L01595r	tY(GUA)6		tRNA-Tyr, predicted by tRNAscan-SE; GUA anticodon	-2.94017
CAGL0H02695g		GLG1	Ortholog(s) have glycogenin glucosyltransferase activity and role in glycogen biosynthetic process	-2.90828
CAGL0I00550g		YLR297L	Ortholog of S. cerevisiae : YLR297W and Saccharomyces cerevisiae S288C : YLR297W	-2.87816
CAGL0B02981g		MNT3	Protein of unknown function	-2.83249
CAGL0I07837g		MHF1	Ortholog(s) have role in cellular response to DNA damage stimulus and FANCM-MHF complex localization	-2.82864
CAGL0A04532r			ncRNA, Uncharacterized	-2.74551
CAGL0B00110g	AWP8		Putative adhesin-like protein; GPI-anchored; belongs to adhesin cluster V; ORF appears artificially broken into fragments due to sequencing errors but the gene is likely protein-coding based on mass spectrometry data (1, 2)	-2.67951
CAGL0B01875g		COX26	Ortholog(s) have mitochondrial inner membrane, mitochondrial respirasome, mitochondrial respiratory chain complex IV localization	-2.64768
CAGL0K07337g		HSP30	Has domain(s) with predicted ion channel activity, role in ion transport and membrane localization	-2.56917
CAGL0H04983g	PSA1	PSA1	Putative mannose-1-phosphate guanyltransferase	-2.55193
CAGL0H10076g		YRO2	Ortholog(s) have plasma membrane localization	-2.53793
CAGL0K07458g		YPK1	Ortholog(s) have protein serine/threonine kinase activity	-2.52214
CAGL0J03080g		RGI1	Ortholog(s) have role in energy reserve metabolic process and cell periphery localization	-2.49349
CAGL0L09108g		PDH1	Ortholog(s) have role in propionate metabolic process and mitochondrion localization	-2.49178
CAGL0I01100g	GCY1	GCY1	Ortholog(s) have alditol:NADP+ 1-oxidoreductase activity, aldo-keto reductase (NADP) activity, glycerol dehydrogenase [NAD(P)+] activity, mRNA binding, oxidoreductase activity	-2.47447
CAGL0M03377g		GLC3	Ortholog(s) have 1,4-alpha-glucan branching enzyme activity and role in glycogen biosynthetic process	-2.42272
CAGL0B02475g	PHO84	PHO84	Ortholog(s) have inorganic phosphate transmembrane transporter activity, manganese ion transmembrane transporter activity, phosphate:proton symporter activity, selenite:proton symporter activity	-2.38111
CAGL0F00209g		TNA1	Has domain(s) with predicted role in transmembrane transport and integral component of membrane localization	-2.37208
CAGL0B03014g		MNT3/YIL014W	Has domain(s) with predicted transferase activity, transferring glycosyl groups activity and role in protein glycosylation	-2.31132
CAGL0K02277g		DSE1	Ortholog(s) have G-protein beta/gamma-subunit complex binding, mitogen-activated protein kinase kinase kinase binding activity	-2.30706
CAGL0E06424g		MCR1	Ortholog(s) have cytochrome-b5 reductase activity, acting on NAD(P)H activity and role in cellular response to oxidative stress, ergosterol biosynthetic process	-2.30578
CAGL0E06094g			Protein of unknown function	-2.30491
CAGL0J01551r	tV(AAC)8		tRNA-Val, predicted by tRNAscan-SE; AAC anticodon	-2.27522
CAGL0I05082g		PIN4	Has domain(s) with predicted nucleic acid binding, nucleotide binding activity	-2.27176
CAGL0E05566g		TYE7	Ortholog(s) have DNA-binding transcription factor activity, sequence-specific DNA binding activity	-2.25886
CAGL0E01837g	YPS9		Putative aspartic protease; predicted GPI-anchor; member of a YPS gene cluster that is required for virulence in mice; expression induced at high temperature	-2.24656
CAGL0I06050g	INO1	INO1	Putative inositol 1-phosphate synthase; regulated by the transcriptional activators Ino2p and Ino4p; protein differentially expressed in azole resistant strain	-2.24647
CAGL0K02145g		COM2	Ortholog(s) have role in cellular response to acetate, cellular response to drug, regulation of transcription from RNA polymerase II promoter in response to stress	-2.23466
CAGL0J05060g	ZAP1	ZAP1	Ortholog(s) have DNA-binding transcription factor activity, RNA polymerase II-specific, RNA polymerase II regulatory region sequence-specific DNA binding, zinc ion binding activity	-2.22975
CAGL0C04136g		HHF1	Ortholog(s) have role in histone H3-K79 methylation, sexual sporulation resulting in formation of a cellular spore, transfer RNA gene-mediated silencing and nucleus, replication fork protection complex localization (1)	-2.21575
CAGL0J01595g	GLM6	CMR3	Gene used for molecular typing of C. glabrata strain isolates	-2.21421
CaglfMp03	cytB	COB	Cytochrome b, mitochondrially encoded subunit of the ubiquinol-cytochrome c reductase complex	-2.19802
CAGL0A01474g		SCW11/YGL028C	Ortholog(s) have cell surface, extracellular region, fungal-type cell wall localization	-2.1941
CAGL0M11000g		EGO4	Ortholog(s) have cytosol localization	-2.17944
CAGL0E05610g		PYK2	Ortholog(s) have pyruvate kinase activity, role in canonical glycolysis, pyruvate biosynthetic process, pyruvate metabolic process and mitochondrion localization	-2.15064
CAGL0M02167g		PRM4	Ortholog of S. cerevisiae : PRM4 and Saccharomyces cerevisiae S288C : YPL156C	-2.14236
CAGL0H02585g		GAD1	Ortholog(s) have glutamate decarboxylase activity and role in cellular response to oxidative stress, glutamate catabolic process	-2.11801
CAGL0F04719g		GSY2	Ortholog(s) have glycogen (starch) synthase activity, role in glycogen biosynthetic process and cytoplasm localization	-2.11722
CAGL0A02299g			Protein of unknown function	-2.11351
CAGL0J06050g		YGP1	Ortholog(s) have role in cell wall assembly and extracellular region localization	-2.11095
CAGL0G08602g		RPI1	Ortholog(s) have GTPase regulator activity, role in Ras protein signal transduction, fungal-type cell wall biogenesis, positive regulation of transcription by RNA polymerase II and nucleus localization	-2.09417
CAGL0B00572g			Protein of unknown function	-2.08252
CAGL0K03982r			ncRNA, Uncharacterized	-2.08252
CAGL0I03806g		BPL1	Ortholog(s) have biotin-[acetyl-CoA-carboxylase] ligase activity, biotin-[pyruvate-carboxylase] ligase activity, biotin-protein ligase activity and role in protein biotinylation	-2.07025
CAGL0I07249g		BAG7	Putative GTPase-activating protein involved in cell wall and cytoskeleton homeostasis; gene is upregulated in azole-resistant strain	-2.06345
CAGL0H04037g		GAC1	Ortholog(s) have heat shock protein binding, protein phosphatase regulator activity, role in mitotic spindle assembly checkpoint, response to heat and protein phosphatase type 1 complex localization	-2.05827
CAGL0G01408g			Protein of unknown function	-2.0451
CAGL0E02915g		SCW11/YGL028C	Putative adhesin-like protein	-2.04179
CAGL0I05148g	DLD1	DLD1	D-lactate ferricytochrome C oxidoreductase	-2.04156
CAGL0K11462g		HTB1	Ortholog(s) have DNA binding activity, role in chromatin assembly or disassembly, negative regulation of transcription by RNA polymerase II, postreplication repair and nuclear nucleosome, replication fork protection complex localization (1)	-2.03847
CAGL0D04686g		AXL1	Ortholog(s) have metalloendopeptidase activity and role in axial cellular bud site selection, cytogamy, peptide mating pheromone maturation involved in positive regulation of conjugation with cellular fusion (1)	-2.026
CAGL0J04268g		ACH1	Ortholog(s) have CoA-transferase activity, acetate CoA-transferase activity, acetyl-CoA hydrolase activity, hydrolase activity, acting on ester bonds, succinyl-CoA hydrolase activity	-2.00484
CAGL0I10450g	PEX4	PEX4	Ortholog(s) have ubiquitin-protein transferase activity, role in peroxisome organization, protein autoubiquitination, protein import into peroxisome matrix, receptor recycling, protein monoubiquitination and peroxisome localization	-2.00012
CAGL0B02431g		NDI1	Ortholog(s) have NADH dehydrogenase (ubiquinone) activity and role in NADH oxidation, chronological cell aging, mitochondrial electron transport, NADH to ubiquinone, positive regulation of apoptotic process	-1.98641
CAGL0G05764g		RHO5	Has domain(s) with predicted GTP binding, GTPase activity and role in intracellular protein transport, nucleocytoplasmic transport, protein transport, signal transduction, small GTPase mediated signal transduction (1)	-1.98252
CAGL0K11440g		HTA1	Ortholog(s) have role in DNA repair, mitotic chromosome condensation, negative regulation of transcription by RNA polymerase II, positive regulation of DNA repair, protein localization to kinetochore, transfer RNA gene-mediated silencing	-1.97049
CAGL0A03762r	tH(GUG)1		tRNA-His, predicted by tRNAscan-SE; GUG anticodon	-1.94024
CAGL0C03718r	tD(GUC)2		tRNA-Asp, predicted by tRNAscan-SE; GUC anticodon	-1.94024
CAGL0D06358r	tR(UCU)3		tRNA-Arg, predicted by tRNAscan-SE; UCU anticodon	-1.94024
CAGL0E00825r	tQ(UUG)2		tRNA-Gln, predicted by tRNAscan-SE; UUG anticodon	-1.94024
CAGL0E03333r	tR(UCU)4		tRNA-Arg, predicted by tRNAscan-SE; UCU anticodon	-1.94024
CAGL0F00385r	tT(CGU)1		tRNA-Thr, predicted by tRNAscan-SE; CGU anticodon	-1.94024
CAGL0F09141g			Protein of unknown function	-1.94024
CAGL0G06710g			Protein of unknown function	-1.94024
CAGL0H02629r	tA(AGC)3		tRNA-Ala, predicted by tRNAscan-SE; AGC anticodon	-1.94024
CAGL0I03278r	tM(CAU)4		tRNA-Met, predicted by tRNAscan-SE; CAU anticodon	-1.94024
CAGL0J06644r	tQ(CUG)2		tRNA-Gln, predicted by tRNAscan-SE; CUG anticodon	-1.94024
CAGL0K05929r	tP(UGG)7		tRNA-Pro, predicted by tRNAscan-SE; UGG anticodon	-1.94024
CAGL0K09636r	tF(GAA)6		tRNA-Phe, predicted by tRNAscan-SE; GAA anticodon	-1.94024
CAGL0K11484g			Protein of unknown function	-1.94024
CAGL0M03509r	tM(CAU)7		tRNA-Met, predicted by tRNAscan-SE; CAU anticodon	-1.94024
CAGL0M07788r	tE(UUC)8		tRNA-Glu, predicted by tRNAscan-SE; UUC anticodon	-1.94024
CAGL0F00605g	GLK1	EMI2	Aldohexose specific glucokinase	-1.94006
CAGL0K04609g		VHT1	Has domain(s) with predicted role in transmembrane transport and integral component of plasma membrane localization	-1.92293
CAGL0A02233g	HXT4/6/7	HXT6	Ortholog(s) have glucose transmembrane transporter activity and membrane, plasma membrane localization	-1.91047
CAGL0H09834g		HHF2	Has domain(s) with predicted DNA binding, protein heterodimerization activity, role in DNA-templated transcription, initiation, nucleosome assembly and nucleosome, nucleus localization	-1.89583
CAGL0H00572g		TDA4	Has domain(s) with predicted integral component of membrane localization	-1.88841
CAGL0G09603g		YOR186W	Putative protein; gene is upregulated in azole-resistant strain	-1.88472
CAGL0G05830g		CRP1	Ortholog(s) have DNA binding activity	-1.88438
CAGL0C04411g		HTA2	Ortholog(s) have role in DNA repair and replication fork protection complex localization	-1.88007
CAGL0J00429g	COX6	COX6	Cytochrome c oxidase subunit VI	-1.83863
CAGL0H09856g		HHT2	Ortholog(s) have role in cellular response to DNA damage stimulus, regulation of extent of heterochromatin assembly	-1.80894
CAGL0H08778g		PUF2	Ortholog(s) have mRNA binding activity and role in nuclear-transcribed mRNA catabolic process, deadenylation-dependent decay	-1.79609
CAGL0H01177g		DPP1	Ortholog(s) have diacylglycerol diphosphate phosphatase activity, phosphatidate phosphatase activity, role in farnesol biosynthetic process, phospholipid metabolic process and fungal-type vacuole membrane localization (1)	-1.7939
CAGL0C02893g		HRK1	Ortholog(s) have protein serine/threonine kinase activity and role in cellular ion homeostasis, negative regulation of transcription by RNA polymerase II, regulation of nitrogen utilization	-1.7869
CAGL0K08624g	HAP4	HAP4	Component of CCAAT-binding factor complex that functions as transcription factor; regulates expression of respiratory genes and genes involved in iron homeostasis	-1.78325
CAGL0G05698g	GDH2	GDH2	Ortholog(s) have glutamate dehydrogenase (NAD+) activity and role in nitrogen compound metabolic process	-1.77602
CAGL0C03223g		SDH2	Putative iron-sulfur protein subunit of succinate dehydrogenase; gene is downregulated in azole-resistant strain	-1.77537
CAGL0I00902g		GAT2	Has domain(s) with predicted DNA-binding transcription factor activity, sequence-specific DNA binding, zinc ion binding activity and role in regulation of transcription, DNA-templated	-1.75672
CAGL0G05896g		DSE2	Putative adhesin-like protein	-1.75459
CAGL0H00506g	ATP2	ATP2	F1F0-ATPase complex, F1 beta subunit; expression upregulated in biofilm vs planktonic cell culture; protein abundance decreased in ace2 mutant cells	-1.74732
CAGL0G08844g	ZCF17	ASG1	Ortholog(s) have role in filamentous growth, filamentous growth of a population of unicellular organisms, positive regulation of transcription by RNA polymerase II, regulation of filamentous growth of a population of unicellular organisms	-1.74532
CAGL0I04994g	MET6	MET6	5-methyltetrahydropteroyltriglutamate homocysteine methyltransferase; protein abundance increased in ace2 mutant cells	-1.74003
CAGL0H04873g		STP3	Ortholog(s) have sequence-specific DNA binding activity and role in filamentous growth	-1.73496
CAGL0B03663g		CIT2	Ortholog(s) have citrate (Si)-synthase activity, role in citrate metabolic process and cytoplasm, peroxisome localization	-1.73487
CAGL0L02013g		IXR1	Ortholog(s) have damaged DNA binding, sequence-specific DNA binding activity and role in cellular response to hypoxia, negative regulation of transcription by RNA polymerase II, regulation of nucleotide-excision repair	-1.73386
CAGL0H03971g		YCP4	Ortholog(s) have role in cellular response to oxidative stress, pathogenesis and cytoplasm, membrane raft, plasma membrane localization	-1.72819
CAGL0C00275g	HSP31	HSP31	Putative cysteine protease; protein differentially expressed in azole resistant strain; gene is upregulated in azole-resistant strain	-1.72572
CAGL0B00105g			Protein of unknown function	-1.71975
CAGL0F04521g		ECM13	Ortholog of S. cerevisiae : ECM13 and Saccharomyces cerevisiae S288C : YBL043W	-1.71663
CAGL0I05060g		DOT6	Ortholog(s) have sequence-specific DNA binding activity and role in chromatin silencing at rDNA, chromatin silencing at telomere, regulation of transcription by RNA polymerase II, transfer RNA gene-mediated silencing	-1.71007
CAGL0M03564r			ncRNA, Uncharacterized	-1.70707
CAGL0I05934g		YJL144W	Ortholog(s) have ubiquitin-protein transferase regulator activity and role in cellular response to water deprivation, stress-induced homeostatically regulated protein degradation pathway	-1.70305
CAGL0B02970g	BMT5		Beta mannosyltransferase	-1.69764
CAGL0D00116g			Protein of unknown function	-1.68204
CAGL0J07568g		LAP3	Ortholog(s) have RNA polymerase II cis-regulatory region sequence-specific DNA binding, cysteine-type peptidase activity, double-stranded DNA binding, mRNA binding, single-stranded DNA binding activity	-1.6819
CAGL0F08745g		STF2	Ortholog(s) have role in cellular response to desiccation and cytoplasm localization	-1.67538
CAGL0K10626g		GSY3	Ortholog(s) have glycogen (starch) synthase activity and role in glycogen biosynthetic process	-1.66215
CAGL0E01793g	YPS6	YPS1	Putative aspartic protease; predicted GPI-anchor; member of a YPS gene cluster that is required for virulence in mice; expression induced at high temperature	-1.66083
CAGL0J09922g		SUN4	Ortholog(s) have glucan endo-1,3-beta-D-glucosidase activity	-1.65782
CAGL0C04114g	HHT2	HHT1	Ortholog(s) have role in cellular response to DNA damage stimulus, global genome nucleotide-excision repair, rRNA transcription and regulation of extent of heterochromatin assembly, more	-1.65651
CAGL0K03421g		PGM2	Ortholog(s) have phosphoglucomutase activity	-1.65591
CAGL0C02827g		DSE3	Ortholog of S. cerevisiae : DSE3 and Saccharomyces cerevisiae S288C : YOR264W	-1.63395
CAGL0B01078g		YLR177W	Putative protein; gene is upregulated in azole-resistant strain	-1.63002
CAGL0F01529g		MEF1	Ortholog(s) have role in mitochondrial translation and mitochondrion localization	-1.62231
CAGL0F03839g		YMR209C	Ortholog of S. cerevisiae : YMR209C, C. albicans SC5314 : C1_09520C_A, C. dubliniensis CD36 : Cd36_08980, C. parapsilosis CDC317: CPAR2_301660 and C. auris B8441 : B9J08_005530	-1.61809
CAGL0C00110g	EPA6	FLO1	Sub-telomerically encoded adhesin with a role in cell adhesion; binds to ligands containing a terminal galactose residue; expressed during murine urinary tract infection, biofilm-upregulated; belongs to adhesin cluster I (1, 2, 3, 4, 5, 6)	-1.61335
CAGL0M05878r			ncRNA, Uncharacterized	-1.61307
CAGL0M00374g		MET5	Ortholog(s) have sulfite reductase (NADPH) activity, role in hydrogen sulfide biosynthetic process, sulfate assimilation, sulfur amino acid biosynthetic process and cytoplasmic stress granule, sulfite reductase complex (NADPH) localization	-1.60666
CAGL0K11880g		MRH1	Ortholog(s) have plasma membrane localization	-1.60596
CAGL0G07315g		RCF1	Ortholog(s) have role in mitochondrial respirasome assembly, mitochondrial respiratory chain complex IV assembly and integral component of mitochondrial inner membrane, mitochondrial respirasome, mitochondrion, plasma membrane localization	-1.60031
CAGL0H06699g		GUT2	Ortholog(s) have glycerol-3-phosphate dehydrogenase (quinone) activity and role in NADH oxidation, glycerol metabolic process, replicative cell aging	-1.60025
CAGL0K02409g		ATP20	Ortholog(s) have proton-transporting ATP synthase activity, rotational mechanism activity and role in ATP synthesis coupled proton transport, cristae formation, protein complex oligomerization	-1.59838
CAGL0G08712g		KGD1	Ortholog(s) have mitochondrial nucleoid, mitochondrial oxoglutarate dehydrogenase complex localization	-1.59315
CAGL0M12474g		YIL055C	Ortholog of S. cerevisiae : YIL055C and Saccharomyces cerevisiae S288C : YIL055C	-1.57755
CAGL0I10516g		YGR130C	Ortholog(s) have role in fungal-type cell wall organization, pathogenesis and eisosome, integral component of plasma membrane, membrane raft localization	-1.57683
CAGL0H05775g		MSY1	Ortholog(s) have tyrosine-tRNA ligase activity, role in Group I intron splicing, mitochondrial tyrosyl-tRNA aminoacylation and mitochondrion localization	-1.5686
CAGL0G02849g		UIP4	Ortholog(s) have endoplasmic reticulum, nuclear envelope localization	-1.56796
CAGL0F00363g	OPI3	OPI3	Ortholog(s) have phosphatidyl-N-dimethylethanolamine N-methyltransferase activity, phosphatidyl-N-methylethanolamine N-methyltransferase activity and role in cleistothecium development, phosphatidylcholine biosynthetic process (2)	-1.56706
CAGL0D06688g	ALD4	ALD4	Ortholog(s) have aldehyde dehydrogenase (NAD+) activity, aldehyde dehydrogenase [NAD(P)+] activity and role in NADPH regeneration, acetate biosynthetic process, ethanol metabolic process, pyruvate metabolic process	-1.56333
CAGL0D04488g		RRG8	Ortholog(s) have role in mitochondrial genome maintenance, mitochondrial tRNA 5'-end processing and matrix side of mitochondrial inner membrane localization	-1.55651
CAGL0H05907g		MSD1	Ortholog(s) have aspartate-tRNA ligase activity, role in mitochondrial aspartyl-tRNA aminoacylation and mitochondrion localization	-1.55227
CAGL0H08888g		FLC3	Ortholog(s) have role in heme transport, sphingolipid biosynthetic process and cytoplasmic vesicle, endoplasmic reticulum localization	-1.55161
CAGL0L10362g		YOR062C	Ortholog of S. cerevisiae : YOR062C and Saccharomyces cerevisiae S288C : YOR062C	-1.54761
CAGL0L06160g		COX4	Ortholog(s) have cytochrome-c oxidase activity, zinc ion binding activity and role in mitochondrial electron transport, cytochrome c to oxygen	-1.54605
CAGL0K03113g		YLF2	Has domain(s) with predicted GTP binding activity	-1.54248
CAGL0M11902g		FUN19	Ortholog of S. cerevisiae : FUN19 and Saccharomyces cerevisiae S288C : YAL034C	-1.54172
CAGL0F01749g		SHM2	Putative serine hydroxymethyltransferase; protein differentially expressed in azole resistant strain	-1.54107
CAGL0J11979g			Protein of unknown function	-1.53104
CAGL0G09581g		TUF1	Ortholog(s) have GTPase activity, translation elongation factor activity, role in mitochondrial translation, mitochondrial translational elongation and intracellular, mitochondrion localization	-1.52864
CAGL0L08008g		PMP1	Ortholog(s) have enzyme regulator activity, role in positive regulation of ATPase activity and membrane, plasma membrane localization	-1.52762
CAGL0H01111g		YDR286C	Ortholog of S. cerevisiae : YDR286C, C. albicans SC5314 : C3_03200C_A, C. dubliniensis CD36 : Cd36_83160, C. parapsilosis CDC317 : CPAR2_101820 and Candida tenuis NRRL Y-1498 : CANTEDRAFT_113333	-1.52736
CAGL0E06380g		NNR2	Ortholog(s) have ATP-dependent NAD(P)H-hydrate dehydratase activity and role in nicotinamide nucleotide metabolic process	-1.52401
CAGL0J12012g			Protein of unknown function	-1.51868
CAGL0M09581g	ATP1	ATP1	F1F0-ATPase complex, F1 alpha subunit	-1.5182
CAGL0A02211g	HXT6/7	HXT7	Ortholog(s) have glucose transmembrane transporter activity, pentose transmembrane transporter activity, role in glucose transmembrane transport and plasma membrane localization (2)	-1.51632
CAGL0M02343g		ATG5	Ortholog(s) have Atg8 ligase activity, enzyme activator activity	-1.51511
CAGL0I08305g		YAT2	Ortholog(s) have carnitine O-acetyltransferase activity	-1.51225
CAGL0H02387g		TPS3	Putative trehalose-6-phosphate synthase/phosphatase subunit; gene is upregulated in azole-resistant strain	-1.50643
CAGL0I10340g	PWP5	FLO1	Cell wall adhesin; predicted GPI anchor; contains tandem repeats; belongs to adhesin cluster II	-1.50444
CAGL0H00781g		YPL247C	Ortholog of S. cerevisiae : YPL247C, C. albicans SC5314 : C1_08390C_A, C. dubliniensis CD36 : Cd36_07900, C. parapsilosis CDC317 : CPAR2_207070 and C. auris B8441 : B9J08_003608	-1.4997
CAGL0I07546r			ncRNA, Uncharacterized	-1.49756
CAGL0I10703r	tI(AAU)3		tRNA-Ile, predicted by tRNAscan-SE; AAU anticodon	-1.49756
CAGL0C03740g		MIT1	Protein of unknown function	-1.49557
CAGL0F08261g		ENO1	Ortholog(s) have high molecular weight kininogen binding, phosphopyruvate hydratase activity, protein-glutamine gamma-glutamyltransferase activity	-1.49399
CAGL0C02519g		MIG3	Ortholog(s) have DNA-binding transcription repressor activity, RNA polymerase II-specific, RNA polymerase II cis-regulatory region sequence-specific DNA binding activity	-1.4917
CAGL0E02871g		FNT1	Ortholog(s) have methionyl-tRNA formyltransferase activity, role in conversion of methionyl-tRNA to N-formyl-methionyl-tRNA and mitochondrion localization	-1.49053
CAGL0L06094g	STR3	STR3	Putative cystathionine beta-lyase; gene is upregulated in azole-resistant strain	-1.48192
CAGL0L01089g	GLT1	GLT1	Ortholog(s) have glutamate synthase (NADH) activity and role in L-glutamate biosynthetic process, ammonia assimilation cycle, invasive filamentous growth	-1.47127
CAGL0L06006g	ATG1	ATG1	Putative protein serine/threonine kinase, required for induction of autophagy under nitrogen starvation and oxidative stress	-1.4675
CAGL0C01749g		YBR242R	Ortholog(s) have 5'-deoxynucleotidase activity, GMP 5'-nucleotidase activity and role in deoxyribonucleoside monophosphate catabolic process	-1.46245
CAGL0G05269g		FMP16	Putative mitochondrial protein; gene is downregulated in azole-resistant strain	-1.46197
CAGL0B00814g		LSB5	Ortholog(s) have role in actin cortical patch localization, actin cytoskeleton organization, actin filament organization, endocytosis and actin cortical patch, cell cortex, cytoplasm localization	-1.45455
CAGL0C03432r			ncRNA, Uncharacterized	-1.45181
CAGL0F04125g		YBL029W	Ortholog of S. cerevisiae : YBL029W, C. albicans SC5314 : C1_13600W_A, C. parapsilosis CDC317 : CPAR2_201430, C. auris B8441 : B9J08_000642 and Candida tenuis NRRL Y-1498 : CANTEDRAFT_136724	-1.44786
CAGL0C04587g		YJR098C	Ortholog of S. cerevisiae : YJR098C, C. auris B8441 : B9J08_001284, Candida tenuis NRRL Y-1498 : CANTEDRAFT_135029, Pichia stipitis Pignal : PICST_42853 and Saccharomyces cerevisiae S288C : YJR098C	-1.44737
CAGL0G09262g		COA2	Protein of unknown function	-1.44595
CAGL0L10043g		STD1	Ortholog(s) have protein kinase activator activity	-1.44571
CAGL0B04367g		SCO1	Ortholog(s) have copper ion binding activity, role in cell redox homeostasis, cellular response to oxidative stress, mitochondrial respiratory chain complex IV assembly and mitochondrial inner membrane, plasma membrane localization	-1.44385
CAGL0G07711g		MIC60	Protein of unknown function	-1.44279
CAGL0J08976g		COA4	Protein of unknown function	-1.4348
CAGL0F04565g		COR1	Ortholog(s) have ubiquinol-cytochrome-c reductase activity, role in aerobic respiration and mitochondrial respiratory chain complex III, mitochondrion localization	-1.43194
CAGL0I07821g		DUF1	Ortholog(s) have ubiquitin binding activity	-1.42368
CAGL0M02783g		HHO1	Has domain(s) with predicted DNA binding activity, role in nucleosome assembly and nucleosome, nucleus localization	-1.42362
CAGL0L10582g		YMR196W	Has domain(s) with predicted mannosyl-oligosaccharide glucosidase activity and role in oligosaccharide metabolic process	-1.42332
CAGL0G07188g			Protein of unknown function	-1.42045
CAGL0D00627r			ncRNA, Uncharacterized	-1.41515
CAGL0M05995g		PET10	Ortholog(s) have lipid droplet localization	-1.41163
CAGL0C00319g		CPS1	Ortholog(s) have carboxypeptidase activity, role in nitrogen compound metabolic process, proteolysis involved in cellular protein catabolic process and fungal-type vacuole lumen localization	-1.40981
CAGL0I00418g		OLE1	Ortholog(s) have electron transfer activity, stearoyl-CoA 9-desaturase activity	-1.39885
CAGL0D04070g		YGR021W	Ortholog of S. cerevisiae : YGR021W, C. albicans SC5314 : C2_04160W_A, C. dubliniensis CD36 : Cd36_18800, C. parapsilosis CDC317 : CPAR2_211010 and C. auris B8441 : B9J08_000866	-1.38308
CAGL0L12012g		TMT1	Ortholog(s) have trans-aconitate 3-methyltransferase activity and cytosol localization	-1.3813
CAGL0E06138g		FAS2	Ortholog(s) have fatty acid synthase activity, role in fatty acid biosynthetic process, long-chain fatty acid biosynthetic process, palmitic acid biosynthetic process and fatty acid synthase complex localization	-1.37832
CAGL0M12551g		RGI2	Ortholog(s) have role in energy reserve metabolic process	-1.37784
CAGL0D04422g		FEX1	Ortholog(s) have fluoride transmembrane transporter activity and role in cellular detoxification of fluoride, fluoride export across plasma membrane	-1.37209
CAGL0M07695r			ncRNA, Uncharacterized	-1.37208
CAGL0L08448g		NCE102	Ortholog(s) have role in actin cytoskeleton organization, eisosome assembly, negative regulation of protein phosphorylation, negative regulation of sphingolipid biosynthetic process and pathogenesis, more	-1.36854
CAGL0B00902g	HIS4	HIS4	Phosphoribosyl-AMP cyclohydrolase; phosphoribosyl-ATP pyrophosphatase; histidinol dehydrogenase	-1.36427
CAGL0E03674g	TPO1_2	TPO1	Putative drug:H+ antiporter, involved in efflux of clotrimazole; required for resistance to clotrimazole and other drugs; involved in virulence and biofilm formation (1, 2)	-1.36224
CAGL0G05357g		NNR1	Protein of unknown function	-1.35795
CAGL0D00198g		BDH1	Ortholog(s) have (R,R)-butanediol dehydrogenase activity and role in alcohol metabolic process, butanediol biosynthetic process	-1.34451
CAGL0L10142g	RSB1	RSB1	Putative sphingolipid flippase; gene is upregulated in azole-resistant strain	-1.34207
CAGL0J04950g		IRC8	Ortholog(s) have role in mitotic recombination and cellular bud localization	-1.33756
CAGL0A00517g		PMC1	Ortholog(s) have calcium transmembrane transporter activity, phosphorylative mechanism activity and role in calcium ion transport, cellular calcium ion homeostasis, cellular response to drug, pathogenesis, transmembrane transpor	-1.33554
CAGL0A01243g	GIT1	GIT1	Has domain(s) with predicted transmembrane transporter activity, role in transmembrane transport and integral component of membrane, integral component of plasma membrane localization	-1.33412
CAGL0H02541g		YMR252C	Ortholog of S. cerevisiae : YMR252C and Saccharomyces cerevisiae S288C : YMR252C	-1.33412
CAGL0H05049g		NAM2	Ortholog(s) have leucine-tRNA ligase activity, pre-mRNA intronic binding activity, role in Group I intron splicing, leucyl-tRNA aminoacylation, mitochondrial translation and mitochondrion localization	-1.33369
CAGL0M13189g	MSN4	MSN4	Putative transcription factor similar to S. cerevisiae Msn4p; involved in response to oxidative stress	-1.33057
CAGL0I05698g		PFK2	Has domain(s) with predicted 6-phosphofructokinase activity, ATP binding activity, role in fructose 6-phosphate metabolic process, glycolytic process and 6-phosphofructokinase complex, cytoplasm localization	-1.32801
CAGL0I07969g		ATP19	Ortholog(s) have role in ATP synthesis coupled proton transport, protein complex oligomerization and mitochondrial proton-transporting ATP synthase complex, coupling factor F(o), plasma membrane localization	-1.32574
CAGL0H04125g		ALO1	Ortholog(s) have D-arabinono-1,4-lactone oxidase activity	-1.32294
CAGL0A03146g		YDR381C-A	Ortholog of S. cerevisiae : YDR381C-A and Saccharomyces cerevisiae S288C : YDR381C-A	-1.32124
CAGL0G03509g		BOI2	Ortholog(s) have role in budding cell apical bud growth, cellular response to drug, regulation of cell shape, regulation of exocytosis, septum digestion after cytokinesis, vacuole organization	-1.31927
CAGL0F01947g	IRC15	LPD1	Ortholog(s) have extracellular region localization	-1.31664
CAGL0F04631g		MOH1	Ortholog of S. cerevisiae : MOH1, C. albicans SC5314 : C4_03430W_A/MOH1, C. dubliniensis CD36 : Cd36_43220, C. parapsilosis CDC317 : CPAR2_403470 and C. auris B8441 : B9J08_003595	-1.31185
CAGL0M08448g		MCD4	Ortholog(s) have mannose-ethanolamine phosphotransferase activity and role in ATP transport, GPI anchor biosynthetic process, pathogenesis	-1.31045
CAGL0M12969g		YIL077C	Ortholog of S. cerevisiae : YIL077C, C. albicans SC5314 : C5_00090C_A, C. dubliniensis CD36 : Cd36_50130, C. parapsilosis CDC317 : CPAR2_502320 and Candida tenuis NRRL Y-1498 : CANTEDRAFT_113370	-1.30854
CAGL0B02794g		ADE13	Ortholog(s) have (S)-2-(5-amino-1-(5-phospho-D-ribosyl)imidazole-4-carboxamido)succinate AMP-lyase (fumarate-forming) activity, N6-(1,2-dicarboxyethyl)AMP AMP-lyase (fumarate-forming) activity	-1.30637
CAGL0K04499g		ADE6	Ortholog(s) have phosphoribosylformylglycinamidine synthase activity and role in purine nucleotide biosynthetic process	-1.30432
CAGL0M08514g	PIR5	PIR3	Pir protein family member, putative cell wall component	-1.30205
CAGL0D00462g		ASH1	Ortholog(s) have DNA-binding transcription factor activity, DNA-binding transcription repressor activity, RNA polymerase II-specific, cis-regulatory region sequence-specific DNA binding activity	-1.30052
CAGL0J06468g		TSL1	Ortholog(s) have alpha,alpha-trehalose-phosphate synthase (UDP-forming) activity, enzyme regulator activity, trehalose-phosphatase activity and role in trehalose biosynthetic process	-1.29559
CAGL0D02310g		MSC6	Ortholog(s) have role in reciprocal meiotic recombination and mitochondrial matrix, mitochondrion localization	-1.29393
CAGL0M08552g		PMP3	Ortholog(s) have phosphatidic acid binding, phosphatidylinositol-3,5-bisphosphate binding, phosphatidylinositol-3-phosphate binding, sphingolipid binding activity	-1.29153
CAGL0D05192g		QCR6	Ortholog(s) have ubiquinol-cytochrome-c reductase activity and role in aerobic respiration, mitochondrial electron transport, ubiquinol to cytochrome c	-1.29121
CAGL0J07953r			ncRNA, Uncharacterized	-1.2877
CAGL0E04004g		MUP3	Ortholog(s) have L-methionine transmembrane transporter activity and role in methionine import across plasma membrane	-1.28652
CAGL0H03993g		CIT1	Ortholog(s) have citrate (Si)-synthase activity, role in acetyl-CoA catabolic process, citrate metabolic process, tricarboxylic acid cycle and mitochondrion localization	-1.28603
CAGL0G06182g		YHR131C	Ortholog of S. cerevisiae : YHR131C, C. albicans SC5314 : C5_03510C_A, C. dubliniensis CD36 : Cd36_53260, C. parapsilosis CDC317: CPAR2_101770 and C. auris B8441 : B9J08_004698	-1.27947
CAGL0I08723g		MSM1	Ortholog(s) have methionine-tRNA ligase activity, role in methionyl-tRNA aminoacylation and mitochondrion localization	-1.27613
CAGL0H05489g		ATP4	Ortholog(s) have proton-transporting ATP synthase activity, rotational mechanism, proton-transporting ATPase activity, rotational mechanism activity and role in ATP synthesis coupled proton transport, protein complex oligomerization	-1.27489
CAGL0B00748g		GID7	Ortholog(s) have role in negative regulation of gluconeogenesis, proteasome-mediated ubiquitin-dependent protein catabolic process and GID complex localization	-1.27408
CAGL0I04862g	SNQ2	SNQ2	Predicted plasma membrane ATP-binding cassette (ABC) transporter, putative transporter involved in multidrug resistance; involved in Pdr1p-mediated azole resistance	-1.27313
CAGL0K08338g		YOR385W	Protein of unknown function	-1.27201
CAGL0E01727g	YPS3	YPS1	Putative aspartic protease; predicted GPI-anchor; member of a YPS gene cluster that is required for virulence in mice	-1.27057
CAGL0M13277g		YNK1	Ortholog(s) have nucleoside diphosphate kinase activity	-1.26924
CAGL0M02123g		AIM44	Ortholog(s) have role in maintenance of protein location, regulation of protein localization to cell division site, secondary cell septum biogenesis and cellular bud neck localization	-1.26781
CAGL0A03366g		ADE16	Ortholog(s) have IMP cyclohydrolase activity, phosphoribosylaminoimidazolecarboxamide formyltransferase activity and role in 'de novo' IMP biosynthetic process, IMP biosynthetic process, purine nucleotide biosynthetic process	-1.26653
CAGL0B02860g		ATG33	Ortholog(s) have role in autophagy of mitochondrion, macroautophagy and mitochondrion localization	-1.26217
CAGL0F04213g		PET9	Ortholog(s) have ATP:ADP antiporter activity	-1.25961
CAGL0D02794g		WSC4	Protein of unknown function	-1.25581
CAGL0A03036g		ATP17	Ortholog(s) have ATPase activity, proton-transporting ATP synthase activity, rotational mechanism activity and role in ATP synthesis coupled proton transport	-1.24382
CAGL0I04686g		ATP3	Ortholog(s) have ATPase activity, proton-transporting ATP synthase activity, rotational mechanism, proton-transporting ATPase activity, rotational mechanism activity and role in ATP synthesis coupled proton transport	-1.24343
CAGL0L01925g	UGP1	UGP1	Putative UDP-glucose pyrophosphorylase; increased protein abundance in azole resistant strain	-1.23891
CAGL0I04246g	SUT1	SUT1	Putative transcription factor involved in sterol uptake; gene is upregulated in azole-resistant strain	-1.2387
CAGL0D03542g		MST1	Ortholog(s) have threonine-tRNA ligase activity, role in mitochondrial threonyl-tRNA aminoacylation and mitochondrion localization	-1.23656
CAGL0M09086g		BUD4/YJR092W	Ortholog(s) have GTP binding, cell adhesion molecule binding activity	-1.23479
CAGL0M11605r			ncRNA, Uncharacterized	-1.23457
CAGL0A04169g		MMR1	Ortholog(s) have role in mitochondrion inheritance and cellular bud, cellular bud neck, incipient cellular bud site, mitochondrial outer membrane localization	-1.23224
CAGL0D06732g	EPA21	FLO1	Pseudogene with a predicted GPI-anchor sequence; putative adhesin-like protein; belongs to adhesin cluster I (1, 2)	-1.22956
CAGL0A00495g	PMA1	PMA1	Putative plasma membrane proton pump with a predicted role in pH homeostasis	-1.22621
CAGL0H03883g		MRP7	Has domain(s) with predicted structural constituent of ribosome activity, role in translation and ribosome localization	-1.22203
CAGL0K05813g		GRX2	Ortholog(s) have disulfide oxidoreductase activity, glutathione disulfide oxidoreductase activity, glutathione peroxidase activity, glutathione transferase activity	-1.21909
CAGL0B03817g		MHO1	Ortholog(s) have cytoplasm, nucleus localization	-1.21402
CAGL0I10054g		SKN1	Ortholog(s) have glucosidase activity, role in (1->6)-beta-D-glucan biosynthetic process, fungal-type cell wall organization, sphingolipid biosynthetic process and integral component of membrane localization	-1.20938
CAGL0C04389g		HTB2	Ortholog(s) have nucleus, replication fork protection complex, site of double-strand break localization	-1.2092
CAGL0M09108g		JSN1	Ortholog(s) have mRNA binding activity and role in cellular protein-containing complex localization, establishment of mitochondrion localization, nuclear-transcribed mRNA catabolic process, deadenylation-dependent decay	-1.20855
CAGL0L03982g		MLS1	Ortholog(s) have malate synthase activity, role in acetate catabolic process, carbon utilization, fatty acid catabolic process, glyoxylate cycle and cytosol, peroxisomal matrix, peroxisome localization	-1.20786
CAGL0L09713g	ATP7	ATP7	F1F0-ATPase complex, FO D subunit	-1.20714
CAGL0K07788g		LYS2	Ortholog(s) have L-aminoadipate-semialdehyde dehydrogenase activity and role in lysine biosynthetic process, lysine biosynthetic process via aminoadipic acid	-1.20279
CAGL0B02057g		FIN1	Protein of unknown function	-1.2013
CAGL0G09020g		TPK2	Ortholog(s) have cAMP-dependent protein kinase activity, protein serine/threonine kinase activity, translation initiation factor binding activity (1)	-1.19679
CAGL0C02623g		COX8	Ortholog(s) have cytochrome-c oxidase activity, role in mitochondrial electron transport, cytochrome c to oxygen and mitochondrial respiratory chain complex IV, plasma membrane localization	-1.19676
CAGL0I05522g		UBP9	Has domain(s) with predicted thiol-dependent ubiquitinyl hydrolase activity and role in protein deubiquitination, ubiquitin-dependent protein catabolic process	-1.19485
CAGL0F07601g	CWP1.1	CWP2	GPI-linked cell wall protein	-1.19439
CAGL0K00913g		ADE3	Ortholog(s) have formate-tetrahydrofolate ligase activity, methenyltetrahydrofolate cyclohydrolase activity, methylenetetrahydrofolate dehydrogenase (NADP+) activity, single-stranded DNA binding activity	-1.19014
CAGL0M13651g		PRC1	Ortholog(s) have carboxypeptidase activity, serine-type carboxypeptidase activity and role in macroautophagy, phytochelatin biosynthetic process, zymogen activation	-1.188
CAGL0I00374g		GEP7	Ortholog of S. cerevisiae : GEP7 and Saccharomyces cerevisiae S288C : YGL057C	-1.18773
CAGL0D06402g	MET15	MET17	O-acetyl homoserine sulfhydrylase (OAHSH), ortholog of S. cerevisiae MET17; required for utilization of inorganic sulfate as sulfur source; able to utilize cystine as a sulfur source while S. cerevisiae met15 mutants are unable to do so	-1.18766
CAGL0D04356g		GCV1	Ortholog(s) have glycine dehydrogenase (decarboxylating) activity and role in glycine metabolic process, one-carbon metabolic process	-1.18683
CAGL0M06655g		HHT2	Ortholog(s) have role in cellular response to DNA damage stimulus, global genome nucleotide-excision repair, rRNA transcription and regulation of extent of heterochromatin assembly, more	-1.18293
CAGL0K07480g	PGM1	PGM1	Putative phosphoglucomutase	-1.18013
CAGL0G00308g	SCW4	SCW4	Putative transglycosidase with a predicted role in the modification of 1,3-beta-glucan	-1.1792
CAGL0B01815g		MRPL1	Ortholog(s) have structural constituent of ribosome activity and mitochondrial large ribosomal subunit localization	-1.17903
CAGL0L00429g		GCV2	Ortholog(s) have glycine dehydrogenase (decarboxylating) activity and role in glycine decarboxylation via glycine cleavage system, one-carbon metabolic process	-1.17709
CAGL0A03927g		MSS51	Ortholog(s) have translation regulator activity and role in mitochondrial respiratory chain complex IV assembly, positive regulation of mitochondrial translation	-1.17355
CAGL0F03707g		HRK1	Has domain(s) with predicted ATP binding, protein kinase activity, protein tyrosine kinase activity and role in protein phosphorylation	-1.16816
CAGL0D01782g		MDS3	Ortholog(s) have role in TOR signaling, cellular response to chemical stimulus, cellular response to heat, cellular response to pH, chlamydospore formation and filamentous growth, more	-1.16398
CAGL0E06226g		APE2	Ortholog(s) have metalloaminopeptidase activity, serine-type peptidase activity and role in cytoplasm to vacuole transport by the NVT pathway, peptide catabolic process	-1.1615
CAGL0D01100g		PFK26	Has domain(s) with predicted 6-phosphofructo-2-kinase activity, ATP binding, catalytic activity and role in fructose 2,6-bisphosphate metabolic process, fructose metabolic process	-1.15615
CAGL0K05643g		WHI5	Ortholog(s) have RNA polymerase II transcription factor binding, RNA polymerase II transcription regulator recruiting activity, transcription corepressor activity	-1.15554
CAGL0A01782g	HXT4	HXT4	Ortholog(s) have glucose transmembrane transporter activity, pentose transmembrane transporter activity and plasma membrane localization (2)	-1.15263
CAGL0D04158g		RSM25	Ortholog(s) have structural constituent of ribosome activity and mitochondrial small ribosomal subunit localization	-1.15074
CAGL0A03718g		CHC1	Ortholog(s) have actin cortical patch localization	-1.14739
CAGL0B03443g		MCP2	Ortholog(s) have role in lipid homeostasis, mitochondrion organization and integral component of mitochondrial membrane, mitochondrial inner membrane localizatio	-1.14731
CAGL0I01276g		YHR112C	Ortholog(s) have cytoplasm, nucleus localization	-1.14543
CAGL0F03663g		MRPL40	Ortholog(s) have structural constituent of ribosome activity and mitochondrial large ribosomal subunit localization	-1.14259
CAGL0I01122g	GRE3	GRE3	Ortholog(s) have D-xylose:NADP reductase activity, alditol:NADP+ 1-oxidoreductase activity, mRNA binding activity	-1.14167
CAGL0B01925g		KIN1	Ortholog(s) have protein serine/threonine kinase activity	-1.14043
CAGL0M03179g		YKR018C	Ortholog of S. cerevisiae : YKR018C and Saccharomyces cerevisiae S288C : YKR018C	-1.14017
CAGL0K05973g	HSP60	HSP60	Heat shock protein 60, mitochondrial precursor; putative chaperonin	-1.13909
CAGL0B04851g		BUD3	Has domain(s) with predicted Rho guanyl-nucleotide exchange factor activity, role in regulation of Rho protein signal transduction and intracellular localization	-1.13379
CAGL0K11968g		EHD3	Ortholog(s) have 3-hydroxyisobutyryl-CoA hydrolase activity, structural constituent of ribosome activity and mitochondrial small ribosomal subunit, mitochondrion localization	-1.13366
CAGL0D04752g		YPR127W	Ortholog(s) have aldo-keto reductase (NADP) activity, oxidoreductase activity, pyridoxine:NADP 4-dehydrogenase activity and role in pyridoxal biosynthetic process	-1.13194
CAGL0H00594g		BBP1	Ortholog(s) have structural molecule activity, role in protein localization to spindle pole body, spindle pole body duplication and central plaque of spindle pole body localization	-1.13048
CAGL0L10406g	CYT1	CYT1	Ortholog(s) have electron transporter, transferring electrons within CoQH2-cytochrome c reductase complex activity and role in mitochondrial electron transport, ubiquinol to cytochrome c	-1.13035
CAGL0M04763g		YOR289W	Ortholog(s) have role in cellular response to drug	-1.1283
CAGL0J01419g		SEG1	Ortholog(s) have role in eisosome assembly and eisosome localization	-1.12715
CAGL0D03520g		MIA40	Ortholog(s) have 2 iron, 2 sulfur cluster binding, oxidoreductase activity, protein disulfide isomerase activity, thiol oxidase activity and role in protein folding, protein import into mitochondrial intermembrane space	-1.12277
CAGL0H07887g		ADE5.7	Ortholog(s) have phosphoribosylamine-glycine ligase activity, phosphoribosylformylglycinamidine cyclo-ligase activity	-1.12263
CAGL0M06391g		MBA1	Ortholog(s) have mitochondrial ribosome binding activity and role in inner mitochondrial membrane organization, positive regulation of mitochondrial translation, protein insertion into mitochondrial inner membrane from matrix	-1.11942
CAGL0J01699g		YPR010C-A	Protein of unknown function	-1.11935
CAGL0I06512g	BEM2	BEM2/YER155c	Ortholog(s) have GTPase activator activity and role in actin cytoskeleton organization, negative regulation of Rho protein signal transduction (2)	-1.11794
CAGL0M04345g		USB1	Ortholog(s) have role in U6 snRNA 3'-end processing and mitochondrion, nucleus localization	-1.11653
CAGL0G06776g		MRPL32	Ortholog(s) have structural constituent of ribosome activity and mitochondrial large ribosomal subunit localization	-1.11624
CAGL0E02255g		ZEO1	Ortholog(s) have role in fungal-type cell wall organization and extrinsic component of plasma membrane localization	-1.11487
CAGL0M08338g		MRPL38	Ortholog(s) have structural constituent of ribosome activity and mitochondrial large ribosomal subunit localization	-1.1146
CAGL0J09724g		MRPL11	Ortholog(s) have structural constituent of ribosome activity and mitochondrial large ribosomal subunit localization	-1.11402
CAGL0L12914g		YKL050C	Ortholog of S. cerevisiae : YKL050C and Saccharomyces cerevisiae S288C : YKL050C	-1.11331
CAGL0E04356g		SOD2	Ortholog(s) have manganese ion binding, superoxide dismutase activity	-1.11104
CAGL0H02893g		YJL070C	Has domain(s) with predicted deaminase activity and role in purine ribonucleoside monophosphate biosynthetic process	-1.10959
CAGL0D06424g	ACO1	ACO1	Putative aconitate hydratase	-1.10904
CAGL0G03773g		POM33	Ortholog(s) have role in endoplasmic reticulum tubular network membrane organization, nuclear envelope organization, nuclear pore distribution, nuclear pore organization, spindle pole body localization to nuclear envelope	-1.10897
CAGL0C03608g	TUP1	TUP1	Protein of unknown function (2)	-1.10824
CAGL0B01188g		TOS4	Ortholog(s) have chromatin binding activity, role in cellular response to DNA damage stimulus, regulation of gene expression and nuclear chromatin, nucleus localization	-1.10803
CAGL0I02046g		YPR127W	Protein of unknown function	-1.10791
CAGL0G06842g		BBC1	Ortholog(s) have role in actin cytoskeleton organization, negative regulation of Arp2/3 complex-mediated actin nucleation and actin cortical patch localization	-1.10376
CAGL0D00528g		FAS1	Ortholog(s) have 3-hydroxyacyl-[acyl-carrier-protein] dehydratase activity, [acyl-carrier-protein] S-acetyltransferase activity and [acyl-carrier-protein] S-malonyltransferase activity, more	-1.10225
CAGL0J05159g			Putative adhesin-like protein	-1.09806
CAGL0C03553g		PET494	Ortholog(s) have translation regulator activity, role in positive regulation of mitochondrial translation and mitochondrial inner membrane localization	-1.09544
CAGL0I07139g		LSC1	Ortholog(s) have succinate-CoA ligase (ADP-forming) activity, role in succinyl-CoA metabolic process and mitochondrial nucleoid, mitochondrion localization	-1.09501
CAGL0C01133g			Adhesin-like protein; belongs to adhesin cluster VII; predicted GPI anchor	-1.09429
CAGL0C05335g	RTG1	RTG1	Ortholog(s) have DNA-binding transcription factor activity, RNA polymerase II-specific, transcription regulatory region DNA binding activity	-1.09092
CAGL0G06600g		MIC27	Ortholog(s) have role in cristae formation, protein-containing complex subunit organization and MICOS complex, fungal-type vacuole membrane, mitochondrial crista junction localization	-1.09068
CAGL0F04807g		OM45	Ortholog(s) have role in pathogenesis and cell surface, hyphal cell wall, integral component of mitochondrial outer membrane, membrane, mitochondrial outer membrane, mitochondrion, plasma membrane localization	-1.08959
CAGL0J11858g	RML2	RML2	Ortholog(s) have structural constituent of ribosome activity, role in mitochondrial translation and mitochondrial large ribosomal subunit localization	-1.08802
CAGL0F08173g		CPD1	Ortholog(s) have 2',3'-cyclic-nucleotide 3'-phosphodiesterase activity and role in cyclic nucleotide metabolic process	-1.08622
CAGL0F01463g	TIR1	TIR2	Putative GPI-linked cell wall mannoprotein of the Srp1p/Tip1p family	-1.08534
CAGL0A02387g		MRP1	Ortholog(s) have structural constituent of ribosome activity and mitochondrial small ribosomal subunit localization	-1.08259
CAGL0I06831g		COX15	Ortholog(s) have 2 iron, 2 sulfur cluster binding, electron transfer activity, iron-sulfur cluster binding, oxidoreductase activity, acting on NAD(P)H, oxidoreductase activity, acting on NAD(P)H, heme protein as acceptor activity	-1.08259
CAGL0J01994r			U4 snRNA	-1.08255
CAGL0J01133r	tM(CAU)6		tRNA-Met, predicted by tRNAscan-SE; CAU anticodon	-1.08253
CAGL0L07095r			ncRNA, Uncharacterized	-1.08253
CAGL0M05871r			ncRNA, Uncharacterized	-1.08253
CAGL0F08041g	PFK1	PFK1	Putative phosphofructokinase, alpha subunit; increased protein abundance in azole resistant strain (2)	-1.08123
CAGL0A00209g		STT3	Ortholog(s) have dolichyl-diphosphooligosaccharide-protein glycotransferase activity, role in protein N-linked glycosylation and oligosaccharyltransferase complex, plasma membrane localization	-1.07825
CAGL0I04796g		SCO2	Ortholog(s) have copper ion binding activity, role in cell redox homeostasis, cellular response to oxidative stress and mitochondrial membrane localization	-1.07789
CAGL0E05214g		YPL088W	Protein of unknown function	-1.07676
CAGL0M13013g		OAR1	Ortholog(s) have 3-oxoacyl-[acyl-carrier-protein] reductase (NADPH) activity, role in aerobic respiration, fatty acid metabolic process and mitochondrion localization	-1.07607
CAGL0L08074g		SYP1	Ortholog(s) have enzyme inhibitor activity and role in actin cortical patch assembly, negative regulation of catalytic activity, septin cytoskeleton organization	-1.07124
CAGL0F04609g		EDE1	Ortholog(s) have ubiquitin binding activity and role in actin cortical patch organization, endocytosis, endoplasmic reticulum unfolded protein response, positive regulation of cytokinesis, regulation of protein localization	-1.07064
CAGL0K01749g		OSH2	Ortholog(s) have lipid binding, sterol transfer activity and role in ER to Golgi ceramide transport, endocytosis, exocytosis, maintenance of cell polarity, piecemeal microautophagy of the nucleus, sterol transport	-1.06813
CAGL0F08371g	TNA1	TNA1	High-affinity nicotinic acid transporter; strongly induced under niacin-limiting conditions	-1.06735
CAGL0H01353g		MHR1	Ortholog(s) have DNA binding, recombinase activity, single-stranded DNA binding, structural constituent of ribosome activity	-1.06729
CAGL0A04301g		PTC3	Ortholog(s) have MAP kinase serine/threonine phosphatase activity, protein serine/threonine phosphatase activity	-1.06
CAGL0A02992g		BCS1	Ortholog(s) have ATPase-coupled transmembrane transporter activity, protein transmembrane transporter activity	-1.05978
CAGL0I00572g		ATP14	Ortholog(s) have ATPase activity, proton-transporting ATP synthase activity, rotational mechanism activity	-1.0563
CAGL0H02491g		COX7	Ortholog(s) have cytochrome-c oxidase activity, role in mitochondrial electron transport, cytochrome c to oxygen and mitochondrial respiratory chain complex IV, plasma membrane localization	-1.05578
CAGL0A04697g		YMR31	Ortholog(s) have oxoglutarate dehydrogenase (succinyl-transferring) activity, structural constituent of ribosome activity and role in 2-oxoglutarate metabolic process, tricarboxylic acid cycle	-1.05505
CAGL0L06732g		MRPS9	Ortholog(s) have structural constituent of ribosome activity, role in aerobic respiration and mitochondrial small ribosomal subunit localization	-1.05479
CAGL0A02002g		YOL024W	Ortholog of S. cerevisiae : YOL024W and Saccharomyces cerevisiae S288C : YOL024W	-1.05435
CAGL0A02904g		CTS2	Ortholog(s) have role in sporulation resulting in formation of a cellular spore	-1.05339
CAGL0J01529g		RCO1	Ortholog(s) have role in histone deacetylation, negative regulation of antisense RNA transcription and positive regulation of transcription by RNA polymerase II, more	-1.05301
CAGL0M13717g		ADE4	Ortholog(s) have amidophosphoribosyltransferase activity and role in 'de novo' IMP biosynthetic process, adenine metabolic process	-1.05215
CAGL0I07601g		COQ3	Ortholog(s) have 3-demethylubiquinone-6 3-O-methyltransferase activity, hexaprenyldihydroxybenzoate methyltransferase activity and role in ubiquinone biosynthetic process	-1.0507
CAGL0K02717g		MRP4	Ortholog(s) have structural constituent of ribosome activity and mitochondrial small ribosomal subunit localization	-1.05044
CAGL0E01881g	YPS11	YPS1	Putative aspartic protease; member of a YPS gene cluster that is required for virulence in mice; induced in response to low pH and high temperature	-1.04999
CAGL0F07513g		MBR1	Ortholog(s) have role in aerobic respiration	-1.0499
CAGL0G09977g	GDB1	GDB1	Ortholog(s) have 4-alpha-glucanotransferase activity, amylo-alpha-1,6-glucosidase activity and role in glycogen catabolic process	-1.04832
CAGL0B03685g		YCP4	Putative flavodoxin	-1.04772
CAGL0F04917g		PIG1	Putative regulatory subunit for protein phosphatase; gene is upregulated in azole-resistant strain	-1.04763
CAGL0I01650g		YJR039W	Ortholog of S. cerevisiae : YJR039W and Saccharomyces cerevisiae S288C : YJR039W	-1.04731
CAGL0L06666g	YHB1	YHB1	Putative flavohemoglobin, involved in nitric oxide detoxification	-1.04401
CAGL0D03872g			Protein of unknown function	-1.04367
CAGL0C00671g		MSC3	Ortholog(s) have role in reciprocal meiotic recombination	-1.04352
CAGL0F01133g		MSE1	Ortholog(s) have role in mitochondrial translation and mitochondrion localization	-1.0426
CAGL0H00341r			ncRNA, Uncharacterized	-1.04194
CAGL0K09372g		MIG2	Ortholog(s) have DNA-binding transcription repressor activity, RNA polymerase II-specific, RNA polymerase II cis-regulatory region sequence-specific DNA binding activity	-1.04125
CAGL0M01936g		PFF1	Ortholog(s) have fungal-type vacuole membrane localization	-1.041
CAGL0M09317g		AIM24	Ortholog(s) have role in inner mitochondrial membrane organization and integral component of mitochondrial inner membrane localization	-1.03711
CAGL0M12188g		GCV3	Ortholog(s) have glycine dehydrogenase (decarboxylating) activity, role in glycine catabolic process, one-carbon metabolic process, protein lipoylation and mitochondrion localization	-1.03582
CAGL0A02024g		LAG2	Ortholog(s) have role in negative regulation of ubiquitin-protein transferase activity, replicative cell aging	-1.03495
CAGL0L07744g		ADP1	Has domain(s) with predicted ATP binding, ATPase activity, nucleoside-triphosphatase activity, nucleotide binding activity and membrane localization	-1.03329
CAGL0F02513g		NCE101	Ortholog(s) have role in protein secretion	-1.03275
CAGL0G03245g		IML2	Ortholog(s) have role in cellular response to misfolded protein	-1.02942
CAGL0H00352g		RIF2	Ortholog(s) have telomeric DNA binding activity, role in telomere capping, telomere maintenance via telomerase and nuclear chromosome, telomeric region, shelterin complex localization	-1.02814
CAGL0L02453g		MIT1	Ortholog(s) have DNA binding, DNA-binding transcription factor activity, sequence-specific DNA binding activity	-1.02756
CAGL0L05236g		MDH1	Malate dehydrogenase	-1.02494
CAGL0M03311g		GTT3	Ortholog(s) have plasma membrane localization	-1.02457
CAGL0I01496g		SSC1	Ortholog(s) have ATPase activity, enzyme regulator activity and role in positive regulation of endodeoxyribonuclease activity, protein import into mitochondrial matrix, protein refolding, protein unfolding	-1.02321
CAGL0G06006g		YJR138C	Ortholog(s) have endopeptidase inhibitor activity and role in vacuole fusion, non-autophagic	-1.02142
CAGL0L10758g	PFK2	PFK2	Putative 6-phosphofructokinase, beta subunit; protein abundance increased in ace2 mutant cells	-1.0205
CAGL0J02904g		GIP2	Ortholog(s) have protein phosphatase regulator activity, role in glycogen metabolic process, protein dephosphorylation and protein phosphatase type 1 complex localization	-1.02014
CAGL0I07887g		ATG19	Ortholog(s) have protein binding, bridging activity and role in cellular protein-containing complex localization, ubiquitin-dependent ERAD pathway, vesicle organization	-1.01903
CAGL0G02277g		MRPL20	Ortholog(s) have structural constituent of ribosome activity and mitochondrial large ribosomal subunit localization	-1.01756
CAGL0A00561g		RPN14	Ortholog(s) have role in proteasome regulatory particle assembly, ubiquitin-dependent protein catabolic process and cytosol, nucleus localization	-1.01531
CAGL0K01683g	GPD1	GPD1	Putative cytoplasmic glycerol-3-phosphate dehydrogenase (NAD+); protein abundance increased in ace2 mutant cells	-1.01527
CAGL0H08305g		DET1	Protein of unknown function	-1.01477
CAGL0J09262g		STF1	Ortholog(s) have ATPase binding activity, role in negative regulation of ATPase activity and mitochondrion localization	-1.01422
CAGL0C04257g		COQ1	Ortholog(s) have di-trans,poly-cis-decaprenylcistransferase activity, trans-hexaprenyltranstransferase activity and role in farnesyl diphosphate biosynthetic process, mevalonate pathway, ubiquinone biosynthetic process	-1.01232
CAGL0M08316g		NNK1	Ortholog(s) have role in proteolysis and cytoplasm localization	-1.00976
CAGL0M13541g		TDA1	Ortholog(s) have protein serine/threonine kinase activity, role in cellular response to oxidative stress, fungal-type cell wall organization, peptidyl-serine phosphorylation and cytoplasm, nucleus localization	-1.00919
CAGL0K11275g		VHS1	Ortholog(s) have protein serine/threonine kinase activity and role in G1/S transition of mitotic cell cycle, peptidyl-serine phosphorylation, regulation of protein localization	-1.00776
CAGL0C01325g		COX5B	Ortholog(s) have cytochrome-c oxidase activity, nitrite reductase (NO-forming) activity, role in mitochondrial electron transport, cytochrome c to oxygen and mitochondrial respiratory chain complex IV localization	-1.00736
CAGL0L10824g		IMG1	Ortholog(s) have structural constituent of ribosome activity and mitochondrial large ribosomal subunit localization	-1.0063
CAGL0J04158g	RCN2	RCN2/YOR220W	Regulator of calcineurin; regulated by the calcineurin-Crz1p pathway; acts as a feedback regulator of calcineurin-dependent signaling (1, 2)	-1.00506
